# Supplementary material for: Plasma Lipoprotein(a) Levels Are Associated with Mild Renal Impairment in Type 2 Diabetics Independent of Albuminuria
Source: PLoS One. 2014 Dec 9;9(12):e114397. doi: 10.1371/journal.pone.0114397 (PMC4260843; doi:10.1371/journal.pone.0114397)
Supplement: S3 Table — De-identified data from this dataset were used for the analysis presented in this manuscript. The second worksheet of the Excel file contains a key to the binary coding of variables. (XLS) [file pone.0114397.s003.xls]

## Sheet: Data
acr_mgg	gfr_ckdepi	serum_cr	A1c	gender	Race	Age	Hypertension	acei_arb	spironolactone	ccb	betablocker	diuretic	fibrate	bmi	wc	hipcirc	rightsystolicbp	rightdiastolicbp	tc	hdl	ldldirect	tg	vldl	lpa	glucose mg/dl	statin	niacin	Years on Insulin	apoa1	apoa2	apoc3	ffa	insulin	apob	apoe
31.25	73.2472	1.06	7.6	1	1	65.07	1	1	0	0	0	0	1	40.9899	50	49	135	76	200	43	122	215	35	22	111	1	0	0					22
3.5	86.175	1	8.2	1	1	51.96	1	1	0	0	1	1	0	34.7946	44.5	46	156	97	170	50	100	127	20	6	159	1	0	8	132	36	12.6	0.5	28.8	83	2.7
4.3	60.1874	1.4	6.9	1	2	66.15	1	0	0	1	0	1	0	30.3306	47	43.5	122	72	123	37	68	91	18	22	102	0	0	0	99	26	8.3	0.5	3.7	68	2.9
3	67.0345	1.33	6.4	1	2	59.64	1	1	0	0	1	0	0	30.3465	42.5	41	113	74	245	37	179	102	29	43	85	0	0	0					12.2
17.4603	70.7564	1.1	6.5	1	1	63.62	1	0	0	0	1	1	0	45.4336	41	40	147	92	125	39	69	132	17	31	120	1	0	0	152	36	7.6	0.43	39.5	62	4.2
4.3	87.3862	0.8	6.4	0	2	68.67	1	1	0	0	0	1	0	40.7828	48	46.5	116	72	255	73	122	173	60	21	119	0	0	0	167	38	18.9	0.81	12	79	9.8
0.984	74.8991	1.1	6.3	1	1	55.52	1	0	0	1	0	1	0	36.0959	49.75	51.5	130	74	125	30	80	84	15	10	118	1	0	0	108	27		0.55	57.93	67
2.9	75.1023	1	10.2	0	2	51.83	0	0	0	0	0	0	0	48.5774	50	60.5	118	71	258	59	180	79	19	361	188	1	0	0	131	32	11	0.34	9	109	3.4
3.8	88.1217	1	6	1	1	48.78	0	0	0	0	0	0	0	25.0854	33.75	39.5	129	79	123	61	44	72	18	10	86	1	1	0	134	32	10.1	0.66	9.4	47	2.5
3	68.8169	0.9	6.6	0	1	61.4	0	0	0	0	0	0	0	50.8971	48	51	104	58	153	43	76	151	34	10	120	0	0	0	140	28	6.8	0.67	10.9	78	4.6
9.1	87.8516	0.7	6	0	1	69.89	1	0	0	0	0	1	0	37.1154	49	51.5	117	69	182	45	103	120	34	6	112	0	0	0	114	36	11.8	0.6	15.3	79	3.9
19.8	76.1692	1	9.1	1	1	69.53	0	0	0	0	0	0	0	24.1598	38	41	130	68	150	60	80	52	10	10	329	1	0	12	125	26	13.3	1.22	8.3	64	3
21.6	74.731	1.1	6.3	1	1	55.84	1	1	0	0	0	1	1	38.7236	47.5	45	120	81	194	43	114	212	37	50	82	0	0	0					20.3
3	77.6123	1.02	5.7	1	1	63.45	1	1	0	0	1	1	0	34.1681	44.5	45	98	62	159	38	77	214	44	3	83	1	0	0					14.2
3.2	70.8476	0.9	6.3	0	1	57.26	0	0	0	0	0	0	0	28.9947	35.5	44.5	121	76	226	93	126	62	7	12	103	0	0	0	183	27	11.7	0.88	7.5	81	3.1
2.1	77.1222	1	7.1	1	1	67.76	0	0	0	0	0	0	0	29.9254	40.5	42	139	73	137	60	73	50	4	7	160	0	0	0	142	37		0.83	8.07	59
3	71.3462	1.09	5.9	1	1	64.01	1	1	0	1	0	1	0	23.854	36	35	109	64	160	43	91	120	26	5	94	1	0	0	139	36	12.5	0.3	7.6	77	3.2
169.4	86.4986	0.9	6.7	1	1	69.56	1	1	0	1	0	1	0	30.5357	42.5	41.5	143	83	151	57	90	45	4	19	121	1	0	0	134	31		0.54	20.46	67
10.1961	86.4902	0.84	6.2	0	2	61.74	1	0	0	0	0	1	0	34.4009	46.5	47.5	145	86	184	76	95	100	13	81	108	0	0	0	196	28	10.2	0.52	11.2	69	4.5
3	83.3599	1.1	6.6	1	2	61.29	1	1	0	0	1	1	0	32.0224	41	38	178	75	189	70	96	100	23	33	128	0	0	0	187	51	6.6	0.63	11.9	69	6.3
3	88.0602	0.73	6.6	0	1	62.33	1	1	0	0	0	0	0	46.0236	47	52	125	84	141	39	69	143	33	5	122	0	0	0	129	31	9.7	0.53	18.4	67	3.9
202.041	80.8411	0.97	8	0	2	46.59	1	1	0	1	1	1	0	42.9477	47.5	47	126	71	196	57	110	128	29	60	244	0	0	6	175	41	10.8	0.89	92.3	99	4.8
3	88.1537	0.91	6.1	1	1	64.96	1	1	0	0	0	1	0	33.605	42	37.5	139	78	98	35	39	96	24	10	111	0	0	0					21.1
3.5	77.486	1	7.7	1	1	67.09	1	1	0	1	0	0	0	38.0082	48.5	47.5	138	78	140	32	82	114	26	9	154	1	0		89	25	8	0.49	20.8	70	3.2
14.6	60.3377	1.2	6.6	1	1	71.32	1	1	0	1	0	0	0	26.7431	37	39	164	95	261	62	178	160	21	8	121	0	0	0	137	35		0.61	5.19	113
25.5319	85.4756	1	6.2	1	1	53.12	1	1	0	1	0	1	0	34.5618	45	44	127	76	110	42	51	79	17	13	108	1	0	0	118	36	7.5	0.28	28.2	53	3.3
14.1791	70.9633	1	8.6	0	2	59.9	1	1	0	0	0	1	0	46.142	53	56	115	61	183	32	142	95	9	238	119	1	0	0	97	29	3.9	0.59	15.8	81	3.8
3	87.4002	0.99	7.4	1	1	51.68	1	0	0	1	0	0	0	31.8803	45.5	41.5	106	69	142	31	67	195	44	28	110	1	0	0	124	33	11.6	0.42	20	73	4.3
3.99	79.7121	1.1	5.3	1	2	67.66	1	1	0	0	0	0	0	33.7197	44.5	42.5	156	83	144	37	77	104	30	45	70	0	0	1	103	25		0.68	30.26	64
3	60.883	1.04	6.9	0	2	74.96	1	0	0	0	0	1	0	28.4525	36.5	44	110	61	225	60	132	96	33	33	75	0	0	0	171	36	9.6	0.94	14	106	6.4
15.1	85.3395	0.7	8.1	0	1	74.02	1	1	0	0	0	0	0	26.2719	41	39.75	137	66	149	47	84	106	18	8	134	1	0	0	121	30	10.8	0.81	10.8	75	2.8
5.17241	78.9637	1.18	7.1	1	2	56.92	1	1	0	1	0	1	0	28.6245	39.5	43	141	79	149	47	84	75	18	61	133	1	0	15					77
4.4	83.788	0.8	8.6	0	1	53.65	0	0	0	0	0	0	0	35.787	44	47	117	69	233	28	47	1113	158	5	172	1	0	0	126	31	31.8	0.87	27.2	75	11.7
3	78.2658	0.9	6.2	0	2	64.09	1	1	0	1	0	1	0	36.6341	41	45			145	62	73	82	10	67	80	1	0	0	149	38	8.1	0.87	11.5	56	3
8.7	62.1373	1.3		1	1	53.36	0	0	0	0	0	0	1	43.9561	51	54	113	80	182	36	114	356	32	6	172	0	0	0	118	34	21.9	0.68	32.3	86	4.2
3	68.6562	0.92	6.1	0	3	57.95	1	0	0	0	0	1	0	34.3217	39.5	40.5	118	80	236	43	157	222	36	14	93	0	0	0					22.6
24.6377	82.3937	0.97	10.1	1	1	63.59	0	0	0	0	0	0	0	30.5951	41.5	39.5	145	77	245	52	122	238	71	4	242	1	0	0
3	88.6142	0.9	6.5	1	1	66.12	1	1	0	0	0	0	0	25.5224	39	37	141	74	115	28	62	159	25	62	125	1	0	0	107	30	10.2	1.08	10.9	62	3.7
3	83.306	0.95	7.7	0	2	45.9	1	1	0	0	0	0	1	39.9042	48	35.5	148	90	209	37	155	118	17	23	56	1	0	1					37.9
3	68.396	1.1	7.1	1	1	68.45	1	1	0	0	0	0	0	23.5651	33.5	34	130	60	168	64	98	39	6	56	107	1	0	0	152	42	7.3	0.77	3.6	71	5.1
10.3	75.9455	0.8	7.7	0	1	67.64	1	1	0	1	0	1	1	35.0127	43.5	45.5	109	56	154	46	93	83	15	144	93	1	0	0	130	31	10.4	0.66	25.5	73	2.6
3	80.2679	0.8	5.6	0	3	59.76	1	0	0	1	0	0	0	34.6871	37.5	40	151	85	113	60	42	73	11	7	84	1	0	0	154	33	6.2	0.79	3.7	38	4.7
16.1	85.3898	0.8	7.6	0	2	71.96	1	0	0	1	0	1	0	35.9584	43	44	134	73	174	69	91	71	14	22	134	0	0	0	161	29	10.4	0.67	12.9	67	5.2
2.8	87.1083	0.9	5.9	1	1	68.56	0	0	0	0	0	0	0	27.1568	39	38	126	76	148	41	92	118	15	22	99	1	0	0	85	31	17.3	0.58	8.6	56	3.4
3	86.9863	0.65	6.3	0	1	74.77	0	0	0	0	0	0	0	28.5509	39	44	121	73	149	46	76	133	27	3	91	1	0	0					5.6
5.7	84.2556	0.9	6.4	1	1	73.3	1	0	0	1	0	1	0	30.5538	40.5	39.5	130	71	170	29	99	199	42	18	144	0	0	0	116	30		0.73	15.27	88
11.1	82.7171	1	5	1	1	57.79	1	1	0	1	1	1	0	36.9898	47.5	43	146	81	110	49	43	102	18	12	89	1	0	0	144	29	6.9	0.38	13.5	50	3.1
3	83.7493	0.9	8.1	0	2	54.45	1	1	0	0	0	0	0	42.7448	46	44.5	136	86	196	64	111	74	21	85	119	0	0	4	163	32	6.8	0.8	14.6	87	3.6
13	80.9332	1.1	6.1	1	1	44.49	1	1	0	0	0	0	0	29.7875	39	40	122	87	143	42	71	174	30	45	104	1	0	0	129	32	14.9	0.41	14.8	76	3.8
7.7	87.3513	1	7.3	1	1	50.03	1	1	0	0	0	0	0	36.3239	47	44	113	74	166	35	109	135	22	18	79	1	0	0
39.2	62.5671	1.4	7.2	1	2	60.63	1	1	0	1	1	1	1	26.9652	41.5	40	133	80	119	36	59	141	24	26	127	1	0	7	124	37	9.1	0.22	85.3	71	4.4
7.1	82.4162	0.8	6.5	0	1	56	1	0	1	0	0	1	0	24.6802	32.5	34	115	67	134	56	58	106	20	9	107	1	0	0	137	42	14.9	0.54	11.8	55	3.7
10.8	82.3873	0.8	10.4	0	3	56.05	0	0	0	0	0	0	0	22.9952	31	36.5	107	70	172	46	106	82	20	45	161	0	0	0	126	28	9.7	0.54	5.8	89	3.4
3	81.9543	0.8	5.8	0	1	56.8	0	0	0	0	0	0	0	37.6235	44.5	50	105	62	203	46	117	149	40	15	88	0	0	0	134	32	8.5	0.48	19.3	92	4.3
51	67.8314	1.1	6.2	1	1	69.63	0	0	0	0	0	0	0	27.2429	40	40.5	105	64	133	30	73	172	30	41	111	0	0	3	105	26	13	0.64	35.3	71	2.9
38.5965	71.72	1.02	5.9	1	1	74.69	1	0	0	0	0	0	0	32.3454	43	44	141	91	136	41	87	56	8	40	86	0	0	0					11.8
5.3	65.1004	1.1	6.8	1	1	75.48	1	1	0	0	0	0	0	27.5971	40	39	124	68	221	54	149	103	18	6	121	0	0	0	136	36	13	0.64	9.1	99	4
3	85.1801	0.8	6.3	0	2	72.31	1	1	0	0	0	1	0	37.5044	47.5	47	112	72	194	61	101	149	32	5	115	0	0	0	167	40	12.2	0.66	35.3	84	5.3
87.8788	80.6054	0.78	8.2	0	1	63.52	1	0	0	0	0	0	0	26.9048	35.5	38	160	87	180	77	80	82	23	17	182	1	0	1					28.2
6.8	76.5051	1.1	6.9	1	1	52.5	1	1	0	0	0	0	1	36.489	50	49	140	71	150	32	79	298	39	8	145	1	1	1	105	39	19.5	0.9	30.8	79	4
3	83.429	1	7.6	1	1	56.57	0	0	0	0	0	0	0	27.0019	39.5	38	122	78	144	31	86	94	27	13	99	1	0	0	94	31	4	0.38	13.2	68	2.7
39.1	83.4935	1	6.3	1	1	56.46	1	1	0	0	1	1	0	32.2544	38.5	44	138	78	200	44	110	216	46	8	126	1	0	0	131	31	19.3	0.61	18.2	104	3.8
6.5	88.8269	0.8	6.4	1	1	72.67	1	1	0	0	1	1	0	28.2114	37.5	38	140	69	160	67	81	66	12	28	92	1	0	0	149	31	9.9	0.39	9.4	74	3.4
60.3	73.0051	1	7.6	1	1	75.57	1	1	0	1	1	0	0	31.0204	39.5	40.5	136	80	232	40	96	337	96	6	164	0	0	0	108	20	11.8	1.01	10.1	60	0
540.659	69.7731	0.86	7.8	0	3	67.26	1	0	0	0	0	0	0	35.7842	44	39	155	75	205	48	152	68	5	62	143	0	0	12					87.1
3.4	75.7719	0.9	5.5	0	2	68.7	1	1	0	1	1	1	0	39.5413	42.5	43.5	134	62	182	61	90	135	31	189	96	1	0	0	155	41	15.9	0.82	15.6	84	3.8
2	72.4181	1.2	6.5	1	1	45.34	1	1	0	0	0	1	0	29.0777	40.5	43.5	124	67	142	37	75	124	30	31	105	1	0	0	107	33	11.9	0.78	24.5	73	2.7
7.71513	88.7197	0.85	8.8	0	2	56.08	1	1	0	0	1	1	0	39.3368	45.75	51	141	77	188	35	110	147	43	26	131	0	0	1					16.6
8.48485	89.8496	0.78	7.1	0	2	69.07	0	0	0	0	0	0	0	23.1436	28.5	29	129	70	281	100	170	58	11	56	115	0	0	0	207	41	5.8	0.69	9.2	107	4.9
3	87.8441	0.83	5.6	1	1	72.1	1	0	0	1	1	1	0	23.138	33	31	133	75	170	80	79	57	11	8	101	1	0	0					8.8
10.2	83.926	0.9	6	0	2	54.15	0	0	0	0	0	0	0	22.9383	35	37	108	67	193	96	46	145	51	7	85	0	0	0	179	46	19.6	0.48	11	61	9.3
4.3	74.8204	1.2	5.8	1	2	61.7	0	0	0	0	0	0	0	29.3101	40	38	116	77	182	44	111	108	27	75	105	0	0	0	118	31	10.4	0.34	6.3	102	3.3
10.7	86.7905	0.7	6.4	0	1	71.62	1	1	0	0	0	1	0	36.4544	49.5	52	150	72	201	62	100	182	39	7	140	0	0	0	157	29		1.46	10.95	82
9.62567	82.7992	0.8	11.6	0	1	55.34	0	0	0	0	0	0	0	32.2494	43	46	118	72	184	38	104	241	42	12	213	1	0	0	135	33	11	0.78	7.9	99	5.4
3.7	73.5591	1.1	7.1	1	1	58.09	1	1	0	0	1	0	1	31.1115	45.5	44	134	83	192	48	86	244	58	16	118	1	0	0	129	41	19.2	0.63	10.7	87	3.7
8.4	74.9702	0.8	5.8	0	1	69.48	0	0	0	0	0	0	0	28.1273	39.25	38.5	102	64	170	40	87	196	43	8	112	1	0	0	131	30	12.1	0.54	16.7	92	4.7
8.2	81.9537	1	7.4	1	3	59.11	0	0	0	0	0	0	0	34.0554	46	44	132	75	197	37	107	212	53	64	128	1	0	0	117	46	31.4	0.95	23.5	102	5.9
6.2	75.4721	0.8	8.4	0	1	68.53	0	0	0	0	0	0	0	24.3544	34.5	40.5	129	66	246	56	129	197	61	13	143	0	0	0	155	35	17.3	0.77		109	4.4
7.7	86.5229	0.9	8.4	1	1	69.52	1	1	0	0	0	0	0	27.4083	38	36	141	75	160	63	84	65	13	16	77	1	0	6	137	38	10.5	0.46	29.6	70	2.5
3	65.4584	0.92	7.5	0	3	64.74	1	1	0	0	1	1	0	34.3299	44.5	41	166	68	293	42	157	314	94	16	173	0	0	23	136	32	20.5	0.99	36.9	160	9.5
3	60.0809	1.26	6.7	1	1	63.53	1	1	0	0	0	1	0	37.4078	47	44	115	79	274	45	169	232	60	56	120	1	0	2	124	35	15.1	0.27	38.5	130	7
14.9321	84.7343	1	6.2	1	1	54.36	0	0	0	0	0	0	0	34.2128	42	40.5	103	77	194	38	119	156	37	36	114	0	0	0	126	37	8.4	0.54		98	4.5
2.5	81.6835	1	5.9	1	1	59.58	1	1	0	0	0	0	0	35.0436	43.5	46	120	72	185	38	82	377	65	8	88	1	0	0					17.4
4.1	70.8509	1.1	6	1	1	63.43	0	0	0	0	0	0	0	27.77	39.9	40.5	123	74	174	41	106	110	27	27	113	1	0	0	117	30	9.8	0.56	14	90	2.9
0.951	75.0888	1.1	7.4	1	1	55.16	1	1	0	1	0	0	0	29.7113	40	39	147	74	277	28	180	347	69	7	111	0	0	0	92	30		0.51	17.87	113
6.5	60.2552	1	5.4	0	1	62.18	0	0	0	0	0	0	0	36.7653	47	45	104	58	128	54	51	91	23	21	92	1	0	0	145	33	7.5	0.8		62	3.5
26.6667	83.2166	0.98	5.9	1	1	60.41	1	1	0	1	0	1	0	32.1574	42	43	139	84	122	41	61	107	20	8	106	1	0	0					20.3
3	81.93	0.75	5.9	0	1	67.95	1	1	0	0	0	0	0	43.9639	48.5	53	164	70	156	42	67	168	47	70	116	1	0	0					13.5
8.4	74.6077	0.8	7	0	1	70.17	1	1	0	1	0	1	0	29.3526	37	40	124	75	219	63	116	223	40	10	132	1	0	0	144	43	19.5	0.75	16.8	91	4.4
3.7	85.9158	0.8	5	0	1	50.08	1	0	0	0	1	1	0	30.4988	39	42.5	104	75	186	56	108	103	22	26	96	0	0	0	154	40	9	0.5	21.9	88	3.8
3	88.6827	0.9	6.3	1	1	66.01	1	1	0	1	0	0	0	27.7363	45	41.5	131	75	158	56	75	95	27	10	93	1	0	2	153	47	9.8	0.34	17.4	66	3.2
14.8	86.4986	0.9	6.8	1	1	69.56	0	0	0	0	0	0	0	27.6176	40	40.5	124	61	151	31	90	164	30	14	143	0	0	0	116	29		0.85	10.66	87
56.0976	82.7727	1.04	5.2	1	2	71.95	1	0	0	1	0	0	0	19.6005	31	31	164	84	153	56	85	61	12	20	77	0	0	0					9.4
3	83.0764	0.98	5.7	1	1	60.65	1	1	0	0	0	0	0	33.0602	43	46	115	69	160	42	92	135	26	55	68	1	1	0					16.5
3	75.5297	1.04	5.9	1	1	63.98	1	1	0	0	0	0	0	28.2563	42.5	39.5	133	68	162	43	81	191	38	27	44	1	0	0					15
3	62.3061	1.2	6.4	1	1	66.75	1	0	0	0	0	0	0	25.2642	34.5	36.5	139	76	207	40	134	179	33	65	117	1	0	0	125	34	11.4	0.53	4.5	107	3.2
7.2	78.4665	1	7.6	1	1	65.3	1	1	0	0	0	0	0	38.8886	47	46	154	93	239	43	150	110	46	7	214	0	0	0	122	33		0.81	24.78	111
3	73.6526	0.98	6.4	1	1	77.79	0	0	0	0	0	0	0	26.9386	37.5	38.75	128	78	177	50	101	149	26	6	122	1	0	0					13.6
13.8	86.1708	0.7	5.6	0	1	72.64	1	1	0	0	0	0	0	19.7173	35.5	31.5	140	76	152	50	92	63	10	19	88	0	0	0	126	29	8.5	0.77	10	72	3.8
4.9	76.4533	1	7.5	1	1	69	1	1	0	0	0	0	0	26.2367	39.5	37	102	64	160	63	81	75	16	9	224	1	0	4				0.68	17.7
8.77193	78.5499	0.8		0	1	62.84	1	1	0	1	0	1	0	35.7756	48.5	42.5	138	78	146	49	77	114	20	111	109	1	0	0	130	35	13.6	0.8	10.7	64	2.3
3	72.0973	1.14	5.4	1	1	54.8	1	1	0	0	0	0	0	32.5389	43	39.5	127	72	137	29	78	139	30	69	97	0	0	0					27.5
3	67.5034	1.1	6.1	1	1	70.32	1	0	0	1	0	0	0	29.5026	42	41.5	149	98	249	34	143	224	72	5	96	0	0	0	111	34	17.9	0.48	11.2	140	4.5
1.21507	75.3742	1.1	6	1	1	54.62	0	0	0	0	0	0	0	23.0986	36	36.25	112	70	163	44	70	416	49	6	97	0	0	0	113	28	21.4	1.18	28.1	77	5.5
3	68.7913	1.23	9.4	1	2	69.41	1	1	0	0	0	1	0	34.4141	43	42	127	77	164	57	82	134	25	3	125	0	0	11					15.3
6.8	69.9333	1.3	9.8	1	2	57.54	1	1	0	0	0	0	0	30.0016	42	43	115	64	186	33	127	191	26	92	259	0	0	8	110	26	20.8	0.61	6.9	90	3.8
2.7	85.9098	0.8	8.1	0	1	50.09	1	1	0	0	0	0	0	28.9719	34	36	116	70	195	85	96	65	14	7	196	0	0	4	151	43	23.2	0.66	5.8	70	4
3	81.2778	0.8	5.3	0	1	57.98	1	1	0	1	0	0	0	27.4045	37.5	42.5			161	56	90	64	15	9	99	1	0	0	150	36	6.9	0.54	10.9	71	3.6
3	67.2998	0.93	6.2	0	1	58.93	1	1	0	0	0	0	0	29.1944	37	40	118	55	143	63	68	75	12	3	122	1	0	0	165	42	6.8	0.61	10.5	55	2.4
17.9	69.1221	0.9	6.9	0	1	60.77	1	1	0	0	0	0	0	35.1134	37	44	129	62	132	59	56	79	17	32	99	1	0	0	135	27	8.5	0.92	14.1	51	2
7.1	69.5752	0.9	5.2	0	1	59.84	1	1	0	0	0	0	0	38.7856	48.5	51	127	70	181	74	70	195	37	8	91	1	0	0	174	38	19.2	0.55	21.7	66	2.6
3	77.6567	0.88	9.2	0	2	69.07	1	1	0	0	0	1	0	31.8154	43	43.5	158	69	194	52	122	91	20	51	92	0	0	10	160	30	6.3	0.45	30.5	101	4.8
1.52091	89.1635	0.7	5.9	0	1	67.78	1	1	0	0	0	0	0	21.303	29.5	36	146	80	179	72	104	69	3	20	102	0	0	0	127	27	15.8	0.84	9.1	81	4.3
2.40674	87.6977	0.9	7.5	1	1	67.6	1	1	0	0	0	0	0	35.7842	46	44	150	80	181	60	106	65	15	17	108	1	0	0	125	35	16.8	0.53	11.2	77	2.6
5.4	83.5308	0.9	6.3	1	1	74.53	1	1	0	0	0	0	0	30.4176	42	39.75	116	76	132	51	66	62	15	6	116	1	0	0	113	36	13.8	0.48	16.9	56	3.5
18.8406	87.8626	0.83	6.8	1	1	72.07	1	1	0	0	1	1	0	26.4712	41	38	116	62	162	40	98	117	24	4	128	1	0	0	133	31	8	0.38	13.8	88	4.5
3.1	67.9193	1.3	5.5	1	2	61.7	0	0	0	0	0	0	0	32.0191	41	42	134	67	137	51	69	82	17	24	94	0	0	1	133	33	8.1	0.58	13.6	66	3.4
19.6	79.9808	0.8	7.5	0	1	60.27	0	0	0	0	0	0	0	35.356	46	48	132	75	118	60	52	71	6	14	150	0	0	0	143	30	7	0.79	23.6	39	2.9
3	87.5301	1.07	4.8	1	2	59.1	1	1	0	1	0	1	0	26.384	38.5	38.1	109	84	165	34	110	81	21	46	88	0	0	0	110	36	6.7	0.44	7.9	84	3.9
3	63.4158	1.37	6.5	1	2	62.44	1	1	0	0	0	1	0	28.8911	39	42	148	81	119	40	63	64	16	46	82	1	0	1					16.4
6.73401	62.1662	1.2	6.8	1	1	67.07	0	0	0	0	0	0	1	29.2862	41.5	40.5	118	70	202	46	119	135	37	34	106	1	0	0	115	34	19.7	0.53	11.3	88	3.9
10.5	89.8551	0.7	6.4	0	1	66.68	1	0	0	1	0	1	0	30.0744	37.5	38.5	142	76	216	70	120	99	26	18	107	1	0	0	146	42	24.2	0.4	14	83	2.1
3	85.2523	1.01	6.8	1	1	51.78	1	1	0	0	1	0	0	32.4773	41.5	37	117	71	162	39	70	212	53	3	128	1	0	1	140	42	16.7	0.31	13	78	5.3
3	88.9267	0.72	7	0	1	63.31	1	1	0	0	0	0	0	29.856	37.5	37.5	131	73	171	54	88	155	29	26	81	1	0	0					31.4
3	77.803	0.8	5.5	0	1	64.2	1	1	0	0	1	0	0	41.4486	47.5	48	113	66	157	47	78	147	32	69	88	1	0	0	148	33	10.5	0.4	9.6	78	3.8
417.308	76.8097	1.1	7.4	1	2	72.94	1	0	0	0	1	1	0	35.0709	45.5	43.5	151	80	174	58	99	62	17	61	86	1	0	8	165	37	6.2	0.43	25.9	74	4.2
3	75.8936	0.84	6.4	0	3	59.34	1	1	0	1	0	1	0	37.4263	39	41	134	73	134	48	70	69	16	3	129	0	0	0	123	32	5	0.86	14.4	60	3.1
8.6	61.0325	1.2	5.7	1	1	69.69	1	1	0	0	0	1	0	25.4194	36.75	37.5	132	74	143	52	78	64	13	22	126	1	0	0	133	29	10.5	0.77	12.5	62	2.9
13.6	73.1036	1	7.6	0	2	55.67	1	1	0	1	0	1	0	33.8912	37	44	130	74	164	65	83	65	16	42	120	0	0	0					15.2
1.7	76.2609	0.8	7.7	0	1	67.05	1	1	0	0	0	0	0	30.5503	40.25	40.5	134	76	253	44	167	178	42	7	101	0	0	0	129	34	16.4	0.9	16.2	129	4.7
8.60927	69.9017	1.1	5.7	1	1	65.35	1	1	0	1	0	0	0	34.3971	49.5	48	110	60	118	53	52	70	13	11	134	1	0	0	152	36	6.8	0.71	16.4	43	3.2
12.4	68.709	1.1	6.7	1	1	67.8	1	1	0	1	0	1	1	29.1625	38	40	147	84	182	35	118	88	29	42	119	0	0	0	110	31		0.56	7.49	89
5	77.0258	1.1	6.7	1	2	72.54	1	1	0	0	0	0	0	31.9937	41.5	44.5	122	86	197	36	119	159	42	17	119	1	0	0	120	30		0.28	10.95	101
5.9	64.4813	1.4	5.7	1	2	56.34	0	0	0	0	0	0	0	33.1906	45.5	46.5	114	73	188	44	119	119	25	118	53	0	0	0	111	28	11.4	0.6	20	82	4.2
11.8	74.2985	1	5.6	1	1	73.07	1	1	0	0	0	0	0	30.3294	43	39	109	73	144	39	52	240	53	5	111	1	0	0	130	37	16.1	0.64	7.1	68	4.1
3	77.2227	0.9	6.2	0	2	66	1	0	0	1	1	1	0	37.8685	48	48.5	139	72	213	46	151	80	16	280	86	0	0	0	157	41	3.2	0.74	9.9	101	4.1
3	80.2851	1.02	8.9	1	1	58.63	1	1	0	1	1	1	1	34.6252	45	42.5	119	75	180	27	118	175	35	3	172	1	0	2	110	35	10.7	0.5	59.1	108	4.2
7.5	63.1767	1	7	0	1	55.44	1	1	0	0	0	0	1	45.4143	53	51	132	76	184	74	88	157	22	69	101	1	0	2	167	39	23.1	0.64	49.6	74	4.9
3	77.0931	1.1	5.9	1	1	51.41	1	1	0	0	0	0	0	29.5033	40	38	128	75	171	61	78	140	32	132	113	1	0	0	176	51	11.7	0.43		63	3.3
3	75.9721	0.8	6.5	0	1	67.59	1	1	0	0	0	0	0	32.8673	41	46	147	84	198	49	119	175	30	7	115	0	0	0	169	35	11.5	0.86	27.1	102	4.9
29.5775	69.6304	0.89	6.6	0	1	61.65	1	1	0	0	0	0	0	30.5414	42	47	136	72	175	75	86	89	14	3	79	0	0	0					7.3
3	83.1204	0.97	6.9	1	1	62.34	1	1	0	0	0	0	0	39.0336	45	41	143	66	192	39	109	297	44	3	112	0	0	0	145	33	12.7	0.46	23.3	90	5.6
3	88.2281	0.71	5.6	0	3	66.84	1	0	0	1	0	0	0	32.9287	44.5	45	135	74	181	61	108	40	12	41	75	0	0	0	168	34	2.1	0.69	16.4	74	3.4
3	79.5365	0.95	6.1	1	1	72.2	1	0	0	0	0	0	0	31.3152	42	42.5	138	70	161	32	105	120	24	31	131	0	0	0	112	28	5.6	0.39	12	83	3.8
3	77.3718	0.95	6.6	0	2	56.42	1	1	0	0	0	0	0	41.7507	51	49			164	37	107	104	20	33	97	1	0	0	127	36	5.6	0.56	8.4	86	4
3	78.4775	1	7.3	1	1	65.28	1	1	0	0	0	1	0	35.0845	49.5	48	124	79	134	44	72	94	18	96	208	1	0	11					38.9
3.6	74.2185	1.2	6.1	1	2	62.85	1	1	0	0	1	1	0	36.5203	46	44	138	89	108	37	42	102	29	36	131	1	0	0	118	22	8.4	0.66	13.6	50	3.3
5.4	88.7899	0.9	6.7	0	2	46.13	0	0	0	0	0	0	0	36.5752	42.5	48	131	81	169	38	127	76	4	25	99	0	0	0					18.5
37.7049	79.6007	0.85	10.2	0	2	71.52	1	1	0	0	0	1	0	25.8953	30.5	35.5	160	90	256	57	171	126	28	12	264	0	0	0	162	35	11.5	1.09	19	141	5.7
3	67.2526	1.1	5.8	1	1	70.85	1	0	0	0	0	0	0	31.2134	43	41	146	82	200	52	117	99	31	15	111	0	0	0	152	35	7.6	0.51		101	3.9
3	84.4405	0.9	5.8	0	2	53.28	1	1	0	0	0	1	0	32.9654	37.8	47.6	138	83	194	92	92	49	10	68	88	1	0	0	208	47	6.8	0.57	16.7	67	5.6
6.8	87.4925	1		1	1	49.8	1	1	0	0	0	0	0	52.3949	49.5	48	127	71	177	56	91	148	30	9	148	0	0	0	131	43	13.9	0.58	22.3	82	3.8
134.4	72.8053	1	6.6	1	1	75.96	1	1	0	1	0	1	0	39.3149	50	51.5	141	75	172	53	93	104	26	7	93	0	0	0	140	28		0.9	14.99	82
3	73.9095	1.05	7.6	1	1	65.42	1	1	0	0	0	0	0	32.404	42	45.5	143	80	207	65	129	68	13	5	57	0	0	14					48
1.92	71.583	0.9	6.5	0	1	55.79	1	1	0	0	0	1	0	29.7389	36	42.5	138	78	255	46	176	140	33	10	126	0	0	0	123	35		0.9	14.99	116
9.9	78.4095	1.2	6.4	1	2	55.03	1	0	0	0	0	1	0	29.0767	41	42.5	145	82	169	33	101	185	35	43	93	0	0	1	101	27	13	0.4	16.4	84	3.5
3	85.1935	0.94	5.1	1	1	64.24	1	1	0	1	0	1	0	32.6767	44	43	141	88	159	50	92	91	17	3	111	1	0	0	143	34	7.4	0.63	16.9	78	3.5
6.4	73.546	1.2	6.8	1	1	43.14	0	0	0	0	0	0	0	29.1082	39	41	119	83	213	73	109	123	31	83	97	1	0	0	174	36	14.2	0.87	12.4	90	3.1
3	87.2899	1	7.3	1	1	50.13	0	0	0	0	0	0	0	31.8551	45	43.5	134	73	162	32	104	125	26	10	144	1	0	0					37.9
10.8527	67.4715	1.28	9	1	2	65.31	1	0	0	0	0	0	0	29.7276	40	41	140	90	168	32	88	211	48	35	147	0	0	0					15.8
3	83.1716	1	7.2	1	3	57.01	0	0	0	0	0	0	0	24.3115	36	36.5	122	74	115	38	68	57	9	19	146	1	0	0	115	30	4.5	0.59	5.7	55	3.5
3	76.5499	0.9	5.6	0	1	46.24	1	1	0	0	0	1	0	32.9311	44	45.2	133	91	193	59	100	144	34	68	96	1	0	0	184	52	14.1	0.59		79	4.1
3	69.3588	1.1	6	1	1	66.46	1	1	0	0	0	0	0	28.3078	39.96	40.55	132	81	131	34	58	205	39	5	134	1	0	0	118	35	12.7	0.4	16.8	70	4.1
5.8	89.0696	0.7	7	0	3	67.93	0	0	0	0	0	0	0	29.5715	38.5	45.75	105	62	168	49	74	223	45	17	119	1	0	0	127	34	16.7	0.6	10.5	76	2.8
3	86.8683	0.92	5.8	1	1	65.17	0	0	0	0	0	0	0	29.6464	40	37	111	62	189	45	121	91	23	14	85	0	0	0	130	36	6.7	0.44	9.6	82	4.5
3	67.1629	1.1	6.1	1	1	71.04	0	0	0	0	0	0	0	32.3297	40.5	41	128	67	135	42	77	105	16	5	113	1	0	0	140	36	8.1	0.5		70	2.5
104.167	73.8025	1.2	6.3	1	2	63.65	0	0	0	0	0	0	0	31.0585	42	41.5	127	74	163	43	96	90	24	35	88	1	0	0	133	36	6.2	0.35		81	2.9
3.2	87.3607	0.9	6.6	0	2	48.44	1	1	0	1	0	1	0	44.938	49	50	128	68	208	45	110	197	53	83	109	1	0	1	141	27	16.8	0.99	46.5	105	4.3
3	70.7134	0.9	6.5	0	3	57.53	0	0	0	0	0	0	0	36.7994	40	46	130	81	229	28	134	221	67	30	99	0	0	0	97	29	12	0.41	16.9	128	5.3
65.2174	68.4757	0.96	8.8	0	1	51	0	0	0	0	0	0	0	27.9888	35.5	34.5	142	74	141	57	63	90	21	6	226	1	0	1					16
3	87.8333	0.86	5.6	1	3	70.04	0	0	0	0	0	0	0	34.5573	42	41	137	77	143	42	78	102	23	3	114	1	0	0	125	31	9.2	0.41	8.6	62	3.1
3	67.132	1.2	5.6	1	1	56.13	1	0	0	0	0	0	1	24.2997	34	34	147	84	157	42	109	65	6	34	107	0	1	0	132	40	4.4	0.66	7	79	3.5
171.429	62.9756	1.38	6.3	1	2	62.18	1	1	0	0	0	0	0	34.3063	43.5	41	155	107	147	45	77	100	25	19	94	1	0	0	143	41	10.3	0.18	5.7	70	3.3
22.9358	83.9759	1	9	1	1	55.64	0	0	0	0	0	0	0	42.0398	43	40	121	73	111	47	48	92	16	10	114	1	0	0	132	34	6.7	0.35		51	2.4
7.8	69.6632	0.9	4.6	0	1	59.66	0	0	0	0	0	0	0	29.8338	41	44	118	64	164	31	92	162	41	58	84	0	0	0	103	25	11.4	0.71	12.9	83	4.2
3	80.3073	0.8	6.2	0	1	59.69	1	0	1	0	0	1	0	38.8677	47	44	136	69	228	40	122	357	66	4	147	1	0	0	128	35	22.7	0.78	23.1	106	4.8
3	63.2264	1.1	6.1	0	2	59.93	1	1	0	0	0	0	0	35.1417	40	44	126	66	209	80	112	52	17	125	80	1	0	0	197	42	9	0.58		89	7.6
57.1429	88.7583	0.8	8.3	1	1	72.78	1	1	0	0	0	0	0	38.7901	47	51.5	147	64	151	38	68	274	45	3	209	1	1	4					30.9
1.44	70.197	1.1	5.5	1	1	64.75	1	1	0	0	1	1	0	33.6977	43.5	43	120	77	161	35	115	74	11	23	86	0	0	0	110	26		0.37	5.48	84
3.9	87.0817	1	7.2	1	3	50.47	0	0	0	0	0	0	1	28.061	36	37.25	122	74	178	36	114	118	28	12	111	1	0	0	112	32	15.3	0.38	7.1	93	3.9
9.1	70.6941	1.2	6.4	1	1	48.77	1	0	0	0	0	0	0	32.6348	44.25	42	118	72	257	44	173	146	40	6	152	0	0	0	118	29	22.8	0.42	14.4	119	5.2
3	84.2536	1	5.5	1	1	55.17	0	0	0	0	0	0	0	38.2489	48.5	47	124	76	153	32	76	252	45	49	100	1	0	0	131	38	14.1	0.76	34.9	81	5.5
5.7	89.4029	0.8	5.5	1	1	71.75	1	0	0	0	0	0	0	28.5886	42	42	140	70	156	52	79	113	25	25	111	1	0	0	133	31	22.6	0.64	16.1	68	2.9
24.7	85.4937	1	6.8	1	1	53.09	1	0	0	0	0	0	0	37.3068	50.5	47	160	87	252	36	127	303	89	24	139	0	0	0	103	32	22.2	0.46	8.9	134	5.4
18.3824	76.4118	1.03	6.1	1	1	63.99	1	1	0	0	0	1	0	32.3053	41	40	163	83	127	48	59	113	20	3	128	1	0	0					20
17.4	65.6765	1.3	6.5	1	2	66.48	1	1	0	0	0	0	0	26.6801	39	37.75	150	78	132	37	83	60	12	58	108	0	0	0	117	34	13.9	31	9.4	75	3.5
16.6667	87.0218	1.1	10.3	1	2	55.17	1	1	0	0	0	0	1	28.5188	42	41.5	124	83	135	34	57	286	44	3	215	1	0	0	124	36	17.6	0.62	13.7	73	4.1
3	87.6328	0.95	5.7	1	1	58.4	1	1	0	1	0	0	0	34.0221	44.5	43.5	131	77	141	41	78	96	22	54	89	1	0	0	124	36	6.6	0.58	18	65	3.2
3	66.1431	1.17	6.7	1	1	62.6	1	1	0	0	0	0	0	30.529	37.5	36	188	84	143	30	60	325	53	3	139	1	0	0	117	37	18.6	0.5	8.7	68	5
3	83.5505	0.98	5.8	1	1	59.84	0	0	0	0	0	0	0	33.4045	40	38.5	126	70	177	29	99	258	49	6	74	0	0	0	104	39	12.9	1.1	28	92	6
16	72.4539	0.8	6.4	0	1	74.34	1	0	0	0	0	1	0	28.8115	34.5	41.5	131	80	187	67	108	82	12	29	107	0	1	0	144	25	11.4	0.56	8.6	76	2.5
9.2	74.3385	1.2	7.3	1	2	62.62	1	1	0	1	0	0	0	29.7556	36.2	35.4	130	73	200	41	62	342	97	80	89	1	0	0	110	34	18.3	0.72	22.9	73	6.9
68.75	70.3937	1.03	8.1	0	2	55.96	1	1	0	0	1	1	0	70.8235	56	52	103	73	160	32	116	111	12	200	168	1	0	0					15.8
3	87.4864	1.08	14.5	1	2	57.57	1	1	0	0	1	0	0	31.2591	42	40.5	143	91	141	43	67	187	31	46	360	1	0	0					9.5
4	86.3338	1.1	6.9	1	2	56.3	1	1	0	0	0	0	0	33.869	46.5	47	150	88	205	39	132	110	34	52	193	0	0	5	127	32		0.49	20.75	93
7.5	87.6	0.8	6.5	1	1	74.65	1	1	0	0	0	0	0	31.8293	47	44	140	70	207	48	130	119	29	13	75	1	0	0	118	31		0.68	8.36	105
3	63.8844	1	6.6	0	2	74.86	1	1	0	0	0	1	0	26.7012	36.5	42.5	106	63	228	63	149	76	16	116	160	0	0	0	150	31	10.2	0.73	16.5	115	4.7
3	72.0608	1.23	7.3	1	2	62.8	1	1	0	0	0	0	0	38.8229	47	46	117	74	214	38	138	208	38	6	88	1	0	0					12.9
157.4	86.3405	0.7	7.4	0	1	72.36	1	0	0	0	0	0	0	34.6571	43	43			199	53	131	134	15	9	139	0	0	0	149	31	12.2	0.64	16.9	93	3.9
274.6	81.6128	1.2	8.7	1	2	49.33	1	1	0	1	0	0	0	33.3784	44	47.5	117	74	165	56	82	132	27	24	140	1	0	0	139	41	13.3	0.97	7.8	75	3.4
3	87.4493	0.84	5.9	0	2	60.17	1	0	0	1	0	0	0	42.0085	45.5	51	113	72	117	36	67	58	14	96	87	1	0	0					26
3	68.202	1	6.9	0	2	65.55	1	1	0	0	1	1	0	25.3396	36	40	159	84	163	67	55	71	41	10	97	0	0	3	164	37	8.7	0.92	12.2	48	7.5
3	84.8892	1	8.7	1	1	54.1	1	1	0	0	0	0	1	40.7515	50	46	160	90	206	36	128	183	42	5	151	0	0	3	126	46	13	0.37	22.6	112	5.9
12	82.6648	1	7.3	1	1	57.88	1	0	0	0	0	0	0	35.7777	45	47.25	133	76	159	39	108	136	12	6	114	1	0	5	102	31	11.5	0.63	16	77	2.8
4.6	85.8487	1	8.5	1	1	52.5	1	1	0	0	0	1	0	41.558	54	52	118	70	222	41	145	136	36	170	164	0	0	0
3	75.1468	1.1	5.8	1	1	55.05	1	0	0	0	0	0	0	32.3546	41.5	40	143	81	179	38	99	182	42	6	111	0	0	0	125	34	12.3	0.43	10	98	4.1
2.8	83.4557	0.9	7.1	0	2	54.95	1	1	0	0	0	1	0	24.1485	35	27	128	76	215	64	124	161	27	100	138	1	0	0	157	54	17.7	0.89	17.2	111	4.5
2	77.4969	1	8.7	1	1	67.07	1	0	0	0	0	0	0	31.7908	39.5	39	144	77	166	46	113	67	7	6	173	0	0	0	121	32	10.3	0.55	7.1	71	2.9
10.3	74.1106	0.9	7.4	0	1	50.85	1	1	0	0	0	0	1	34.9676	42	46	107	67	208	57	108	165	43	11	197	1	0	0	181	51	14.8	0.314		88	4.9
5.3	84.7841	0.9	8.7	1	1	72.41	0	0	0	0	0	0	0	26.1732	36	37	130	76	138	48	63	110	27	6	132	1	0	0	124	38	11.7	0.32	9.6	64	2.7
3.4	88.4255	1	6.6	1	1	48.29	0	0	0	0	0	0	0	31.1224	43	45.5	120	77	190	50	119	99	21	8	111	1	0	0	129	33	13.4	0.51	6	90	3.7
3	79.5717	0.8	6.8	0	1	61	1	1	0	0	0	1	0	44.2757	45.5	48.5	107	92	227	48	109	327	70	51	153	1	0	9	169	28	15.6	0.98	26.9	109	5.9
4.2	81.0036	1	5.8	1	1	60.77	1	1	0	0	0	0	0	24.0165	35.5	34	118	68	153	46	87	90	20	8	122	1	0	0	125	29	9.3	0.53	4.9	72	2.9
6.3	62.8948	0.9	6.7	0	3	74.21	1	1	0	0	0	1	0	23.7262	35.5	35.5	148	74	181	86	87	37	8	26	88	0	0	0	160	37	11.7	0.42	7	67	7.6
5.6	65.13	1.2	6.6	1	1	60.44	0	0	0	0	0	0	0	27.4032	37	39	120	81	221	41	113	201	67	14	146	0	0	0	126	37	17.2	0.41	10.6	107	4.3
2.3	81.3721	1.1	6	1	1	43.72	0	0	0	0	0	0	0	20.9869	36.5	36	116	74	185	47	112	143	26	50	68	0	0	0	123	34	16.5	0.75	8.9	80	3.2
3	87.7491	0.8	9	0	2	68.08	1	1	0	1	0	1	0	31.9748	39	41	146	69	307	87	196	70	24	172	146	0	0	0	189	47	6.3	0.69	11	129	5.3
3	84.9108	0.79	6.3	0	1	53.92	1	0	0	0	0	1	0	32.2886	41	41	104	60	180	45	94	189	41	12	95	0	0	0	134	37	13.7	0.53	24.2	86	5.3
3	65.0934	1.2	5.9	1	3	60.52	1	1	0	0	0	1	0	27.3855	39.5	38	146	74	167	47	92	94	28	37	116	1	0	0	123	37	7.1	0.4	12	83	3.9
1.7	87.8471	1	5.2	1	2	70.23	1	0	0	0	1	1	0	27.7823	40	42	144	95	166	44	111	68	11	42	87	1	0	0	113	29	8.8	0.68	8.4	81	3.6
216.255	68.6702	1.4	7.3	1	2	47.38	1	0	0	0	0	0	0	36.08	44	45	159	100	144	28	86	105	30	100	125	1	0	5	98	31	2.1	0.68	48.7	87	3.3
125.6	83.2449	0.9	5.6	0	2	55.31	1	1	0	1	0	1	0	30.6635	34	34	158	90	145	64	80	42	1	40	71	1	0	0	149	36	14.8	0.68	17.1	72	4
305.4	84.9489	1	7.3	1	1	54	1	1	0	0	0	0	0	25.4946	41	39.5	131	83	151	46	64	231	41	6	98	1	0	0	118	33	15.7	0.87	11.9	63	3.3
15	82.7051	0.94	6.9	1	1	68.46	1	0	0	0	0	1	0	33.1419	43.5	41.5	139	83	172	41	102	205	29	3	126	0	0	0					14.3
2.5	70.8476	0.9	6.8	0	1	57.26	0	0	0	0	0	0	0	34.8082	31.5	40.5	103	55	169	75	82	74	12	7	231	0	0	17	167	30		1.75	7.49	64
9.43396	80.4874	1	5.9	1	1	61.68	1	1	0	0	0	0	1	24.0683	36	39	107	66	156	42	105	76	9	11	84	1	0	0	118	34	8.7	0.37	7.3	74	2.7
1.42	85.7764	1	6.9	1	1	52.62	1	1	0	0	0	1	0	33.9518	42	41	133	82	158	37	77	273	44	7	107	1	0	0	135	36		0.95	34.29	85
26.2	73.3132	0.9	6.4	0	1	52.39	1	0	0	0	0	0	0	46.0302	49	54.25	158	94	169	62	45	114	62	20	93	1	0	0				1.09	18.3
7.92079	77.3361	0.97	5.7	0	2	52.9	1	0	0	0	0	0	0	45.5349	45	52	138	89	169	52	96	99	21	83	63	1	0	0					32.1
3	66.6293	1.2	8.8	1	1	57.2	1	1	1	0	0	1	0	41.9388	49	46	106	71	145	38	72	169	35	63	160	1	0	2	117	27	11.6	0.63	28.4	71	4.5
3	77.9501	1	6.8	1	1	66.24	0	0	0	0	0	0	0	27.7083	38	37.5	125	71	127	35	76	65	16	13	149	1	0	0	96	28	4.9	0.3	4.4	66	2.9
6.7	66.9612	1.1	7.5	0	2	51.76	1	1	0	0	1	1	0	32.4161	35	45.5	138	84	189	51	115	102	23	204	109	1	0	0	136	33	11.1	1.22	5.5	96	3.7
9.8	70.6025	1.1	8.4	1	1	63.93	1	1	0	0	0	0	0	43.8605	50	51	141	74	164	38	86	153	40	23	134	1	0	0	111	40	12.2	0.72	16.6	84	2.9
82.1138	72.7411	1.08	6.8	1	3	62.84	1	1	0	1	0	0	0	32.5033	39.5	36	143	84	176	35	74	303	67	18	102	0	0	0					12
3.7	73.5746	1.1	9.2	1	1	58.06	1	1	0	1	0	0	0	28.941	40.5	41.5	127	77	148	44	62	199	42	6	152	1	0	0	118	38	16.9	0.53	12.1	70	3.3
236.1	65.2724	1	6.4	0	2	71.8	1	0	0	0	0	0	0	28.4378	35.5	33	160	90	174	39	97	134	38	30	93	0	0	0	101	30	15.7	0.42	9.1	82	4.6
11.2583	80.0528	1.18	6.6	1	2	54.97	1	1	0	1	1	1	0	36.2697	48.5	51	135	94	136	43	82	71	11	98	91	1	0	0					12.3
164.9	88.161	0.9	9	1	1	66.85	1	1	0	0	0	1	0	30.3187	41.5	43	154	93	218	46	99	334	73	16	246	1	0	0
79.7	84.8219	0.8		0	2	72.91	1	1	0	0	0	1	0	39.6794	46	45	142	78	154	41	96	118	17	134	121	0	0	0	111	31	10.5	0.59	18.5	78	3.6
3	88.1857	0.9	5.7	1	1	66.81	1	1	0	0	0	0	0	26.0937	36	35.5	103	63	195	58	119	97	18	14	105	0	0	0	136	35	12	0.57	10.1	91	3.7
3	69.153	1.24	6	1	2	67.27	1	1	0	0	0	1	0	26.9136	38.5	42	114	73	174	64	93	82	17	49	90	1	0	0					9.8
3	87.9053	1	7.4	1	1	49.13	0	0	0	0	0	0	0	25.631	36	35	113	70	127	40	74	62	13	10	117	1	0	1	117	40	5.6	0.13	11.9	70	1.5
42.8571	74.1812	1.12	6.3	1	1	53.79	1	0	0	0	0	1	0	27.8444	33	36	150	83	145	68	48	123	29	5	102	1	0	0	176	48	16.2	0.7	7.4	45	3.6
7.6	68.3672	1.1	7.1	1	1	68.51	1	0	0	0	0	1	0	31.0669	42.5	43.5	135	55	145	54	88	59	3	11	106	1	1	0	130	31	10.9	0.45	23.6	67	3.7
1000	79.8716	1.2	7	1	2	52.4	1	1	0	1	0	0	0	37.4704	46	46.5	149	79	224	46	101	441	77	102	125	0	0	0	148	37		0.9	16.71	77
3	72.2678	1.12	6.7	1	1	57.51	0	0	0	0	0	0	0	41.331	41.5	40.5	116	75	148	42	80	144	26	129	117	1	0	0					8.7
3	60.2202	1.18	5.8	1	3	74.49	1	1	0	0	0	0	0	19.4223	28.5	36	136	73	197	92	93	66	12	9	72	1	1	0					7.1
3.7	86.212	0.8	6.9	0	1	49.59	0	0	0	0	0	0	0	39.1438	51.1	49.2	109	70	175	58	96	110	21	55	103	1	0	0	144	33	10.8	0.56	11.2	88	3.6
200	63.5839	1.2	6.7	1	1	63.86	1	1	0	0	0	0	0	28.2339	41.5	40	132	77	135	36	57	262	42	7	135	1	0	0	115	32	18.9	0.59	18.3	73	4.5
15.6716	73.3523	0.9	7.3	0	2	73.32	1	0	0	0	0	0	0	28.4565	41.5	39.5	154	69	160	68	86	46	6	54	82	1	0	0	172	40	5.7	0.97	8.6	62	4.6
12.6437	78.2958	1	6.1	1	1	65.61	0	0	0	0	0	0	0	45.3875	44	40	112	74	148	31	83	189	34	23	124	1	0	0	117	35	10.6	0.55	29.5	75	4.5
297.674	79.4452	1.14	5.9	1	2	61.99	1	1	0	1	0	1	0	34.2318	40.5	38.5	132	76	107	27	49	170	31	9	107	0	1	0	104	30	12.8	0.45	15.8	57	2.7
15.04	88.1176	0.9	6.4	1	1	66.92	1	1	0	0	0	0	0	28.8228	40	43	128	67	175	56	106	53	13	9	102	1	0	0	134	34		0.46	11.53	78
32.1	85.2119	1	6.9	1	1	53.56	1	0	0	0	0	0	1	34.1457	46	46.5	160	95	262	20	141	587	101	22	98	1	0	0	127	26	16.1	0.59	27.4	65	3.9
197.6	69.2923	0.9	9.1	0	1	60.42	1	1	0	0	0	0	0	41.8187	40.5	53.4	156	76	228	58	133	104	37	29	171	0	0	13	137	27		0.78	6.34	83
11.8	75.4768	1	7.9	1	1	70.83	1	1	0	0	0	0	0	38.6864	51	50	149	83	216	46	118	151	52	47	179	1	0	0	132	33	14.7	0.91	20	109	4.5
31.405	77.7926	1.1	7.2	1	2	71.13	1	1	0	0	0	1	0	29.9669	37	38	136	71	133	38	84	71	11	29	111	0	0	0	105	35	6.8	0.67	16.7	59	4.1
3	67.4134	1.1	6.4	1	1	70.51	1	1	0	1	1	0	0	29.708	36	37	136	72	140	37	63	162	40	54	124	1	0	0	129	34	13.4	0.55	6.4	68	3.8
8.8	73.1488	1	6.7	1	1	75.29	0	0	0	0	0	0	0	33.8721	42	43	137	72	263	61	157	128	45	8	123	0	0	0	159	36	15.6	0.46	16.8	118	3.7
3	83.1816	0.98	6.3	1	3	60.47	1	1	0	1	1	0	0	31.8259	41	41	123	75	108	39	58	81	11	3	83	1	0	0					13.8
9.1954	86.439	0.9	7	0	2	49.95	1	0	0	1	0	1	0	43.063	40	48	147	83	159	61	83	51	15	85	102	0	0	1	161	32	3.1	0.62		67	4.3
3	70.9954	1.1	6.4	1	1	63.14	1	1	0	0	0	1	1	33.5448	44.25	43	123	77	162	39	95	200	28	5	112	1	1	0	120	51	12.2	0.91	36.5	78	2.9
9.7	88.9258	0.7	10.6	0	1	68.16	1	1	0	0	0	0	0	23.4593	33	36	98	67	203	93	108	60	2	15	165	0	0	14	170	35	13.6	0.65	7.7	75	5.3
3	75.2673	1.08	6.1	1	1	57.98	1	1	0	0	0	0	1	29.4399	38.5	37	115	73	173	44	107	115	22	5	119	0	0	0	149	46	9.2	0.47	15.2	84	4.5
3	85.1269	0.95	5.8	1	3	62.53	0	0	0	0	0	0	1	25.6461	40	42.5	136	80	220	36	136	211	48	22	77	1	0	0					14.2
3	67.4113	0.96	5.8	0	1	53.23	1	1	1	0	0	1	0	45.6576	50	44.5	112	64	123	34	63	139	26	24	92	1	0	0					16.8
3	89.8253	0.76	6.3	1	1	74.08	1	0	0	0	1	1	0	27.8963	40.5	41.5	153	67	159	30	98	126	31	12	119	1	0	0					33.4
3	86.2427	0.91	6.4	1	1	68.08	1	1	0	0	1	0	0	39.4059	52	47.5	129	70	146	40	86	93	20	9	101	1	0	0					23.3
3	85.9531	0.85	5.6	0	2	60.59	1		0					37.2225	51.5	47.5			129	34	75	113	20	62	85		9	0	134	33	6.7	0.68	24.6	64	3.1
45.3125	79.5431	1	5.3	1	1	63.36	1	1	0	0	0	0	0	28.9366	37.5	36.5	131	66	120	33	70	112	17	47	105	1	0	0	138	29	6.7	0.63	14.6	60	3.4
23.1	60.682	1.2	7.6	1	1	70.51	1	1	0	0	0	0	0	27.7191	37.5	39.5	141	70	122	35	70	105	17	15	113	1	0	0	106	26	9.7	0.4	8.2	51	2
3	83.0905	0.8	6.6	0	1	54.84	1	1	0	0	1	0	0	29.1153	37	38.5	121	82	128	24	74	153	30	8	128	1	0	0	95	28	7.2	0.67	8	74	3.2
3	81.0071	1.1	5.7	1	1	44.36	0	0	0	0	0	0	0	23.3258	29.5	29.5	118	73	142	55	84	58	3	7	97	1	0	0	152	33	6.1	0.44	5.1	50	2.4
3.3	80.0589	1	8.4	1	1	62.44	0	0	0	0	0	0	0	28.8308	38	39	137	78	271	52	148	274	71	15	142	1	0	0	126	35	21	0.75	10.6	113	5.8
10.7	82.1849	0.8	6.5	0	1	56.4	1	1	0	0	0	0	0	30.024	38	41	114	73	133	48	69	89	16	56	89	0	0	1	129	29	9.5	0.73	23.7	63	2.2
3.2	87.4249	1	5.6	1	1	49.91	1	1	0	0	0	1	1	36.479	46	45	134	72	166	41	81	188	44	10	125	1	1	0	114	32	16.4	0.68	20.2	78	3.4
4.4	71.8853	0.9	5.3	0	1	55.19	0	0	0	0	0	0	0	27.9677	42.25	45.5	114	68	240	57	119	231	64	14	118	1	0	0	155	44		0.71	8.36	101
12.7	82.8055	1.1	6.6	1	2	62.24	1	1	0	0	1	1	0	28.6508	39.5	42.5	141	82	165	83	63	149	19	25	116	0	0	0	171	42		0.58	12.97	62
3	87.8642	0.9	5.6	1	1	67.33	1	1	0	0	0	1	0	40.352	40.5	39.5	129	79	174	47	108	87	19	4	91	0	0	0	142	35	7.2	0.48	12	80	2.7
3	84.314	1.1	7.2	1	2	59.67	1	1	0	0	0	1	0	33.1105	40	37.5	150	89	130	29	63	153	38	48	134	1	0	0	120	40	10.6	0.25	12.5	60	3.8
3	83.7465	0.73	5.9	0	1	69.48	0	0	0	0	0	0	0	36.9832	43	46	111	61	173	41	118	99	14	23	59	0	0	0					22.7
60	81.1808	0.8	6.2	0	1	58.15	1	1	0	0	0	1	0	37.3446	52	52	112	74	172	70	97	45	5	34	78	0	0	0	162	29	10.2	0.98	18	75	3.5
3	85.9751	0.77	7	0	1	56.56	0	0	0	0	0	0	0	24.2741	33.5	32.5	114	70	139	47	81	56	11	103	107	1	0	0	123	31	5.6	0.39	7.9	61	2.4
318.519	85.6713	0.9	7.4	0	2	51.22	1	1	0	0	0	1	0	45.7389	43	50.5	154	91	164	42	94	109	28	108	192	0	0	3	114	36	5.6	1.03	39.2	74	5.6
3	68.5382	1	6	0	2	64.85	1	0	0	1	0	1	0	29.0189	39.5	40	110	68	168	55	103	53	10	49	73	0	0	0	147	37	3.1	0.52	13.4	68	5.4
3	81.9198	0.8	5.9	0	1	56.86	1	1	0	0	0	0	0	41.6086	47	54.5	125	69	155	53	80	92	22	28	87	1	0	3	158	26	7.1	1	25.3	63	3.8
6.6	74.3674	1	6.9	0	2	53.23	1	1	0	0	0	1	0	28.2438	36	40	115	74	143	78	57	59	8	46	89	1	0	0	161	30	10.8	1	4.5	49	2.5
3.7	86.7215	1	4.8	1	1	51.06	1	1	0	1	0	1	1	31.4278	39	42	122	75	210	43	113	251	54	17	89	0	0	0	116	42		0.49	24.78	95
1.05	73.2909	1.1	8.4	1	1	58.61	1	1	0	0	0	0	0	29.6744	43	42.5	133	81	179	27	129	129	23	24	183	0	0	0	100	26		0.56	10.09	102
3.8	88.137	0.8	5.8	1	1	73.78	1	1	0	0	0	0	0	33.224	39.5	38.75	150	84	175	44	117	138	14	13	87	0	0	0	119	31	15.4	0.58	34.7	89	5.3
3	70.5729	1.2	6.9	1	2	70.02	0	0	0	0	0	0	0	32.7358	42	42.5	128	77	150	37	102	50	11	6	86	0	0	6	115	29	3.3	0.69	12.7	77	3.7
13.7	66.8408	1	5.2	0	2	68.42	1	1	0	0	1	1	0	28.1182	33	31.75	152	80	159	59	85	32	15	32	81	1	0	0	125	30	12	0.41	12.2	68	3.6
9.9359	64.2573	1.3	6.4	1	2	69.59	1	1	0	1	1	0	0	27.0578	36	37.5	160	75	155	49	83	76	23	23	116	1	0	0	141	37	4.2	0.63	8.2	70	6.3
24.8555	84.8475	1	6.5	1	1	54.17	1	1	0	0	1	0	0	35.9111	45	41	145	90	127	42	59	176	26	30	94	0	0	0	142	36	12	0.42	15.2	55	3.9
106.349	82.4828	1.1	6.7	1	1	41.79	1	1	0	0	0	0	1	32.9162	45	42	136	80	168	29	102	211	37	5	125	1	0	0	102	38	12.8	0.26	19.4	91	3.7
39.5833	80.4634	1.01	7	1	1	60.01	1	1	0	0	0	0	0	40.5607	52	48.5	130	67	169	42	101	150	26	16	144	1	0	10	144	36	13.2	0.41	42.7	89	4.3
9.54774	64.2939	1.31	8.5	1	2	68.19	1	1	0	0	0	0	0	35.9421	42	40	116	71	130	36	71	89	23	19	175	1	0	0	118	32	3.5	0.5	23.5	61	2.8
3	72.2831	1.13	9	1	1	55.95	1	1	0	0	0	0	1	29.7341	41	38	131	68	178	32	115	143	31	6	200	1	0	3	112	32	10.1	0.28	24	104	3.6
34.3	64.852	1	8.1	0	2	72.72	0	0	0	0	0	0	0	35.2831	49	48	123	69	152	32	99	96	21	101	134	1	0	17	115	28	7.4	0.52	6.1	91	2.6
55.5556	82.8097	0.94	6.3	1	1	68.28	1	1	0	1	0	0	0	34.7196	45	44	153	77	190	37	126	130	27	11	85	1	1	0					11.6
16	66.305	1.1	7.5	1	1	72.87	0	0	0	0	0	0	0	20.6126	33	36.5	118	70	217	83	108	71	26	44	138	0	0	0	131	29	19.3	0.42	5.6	87	4.6
3	64.371	1.38	5.4	1	2	59.06	1	1	0	0	0	1	0	27.2791	33	32	147	78	193	71	112	61	10	97	76	1	0	0	155	38	6.9	0.69	11.3	73	4.5
3	87.0205	0.86	8.3	0	2	56.82	1	1	0	0	0	1	0	38.4053	46	42	131	83	215	49	115	155	51	31	123	0	0	0					20
3.05	88.5085	0.9	6.8	1	1	66.29	1	1	0	0	0	0	0	44.2566	56	50.5	144	76	142	37	76	150	29	9	108	1	0	0	131	34		0.92	25.65	70
3.91	88.1402	1	7.1	1	3	48.75	0	0	0	0	0	0	0	23.6317	36	37.5	132	83	244	51	167	85	26	54	154	0	0	0	120	37		0.3	12.97	102
3	62.573	1.35	5.9	1	1	45.87	0	0	0	0	0	0	0	28.0313	38.5	36.5	114	67	109	51	48	60	10	44	71	1	0	0					8.3
18.1818	87.1729	0.74	6.1	0	1	61.43	0	0	0	0	0	0	0	32.6845	46.5	40	138	79	320	49	76	376	195	44	90	0	0	0					15.6
6	85.6379	1	6.3	1	1	52.85	1	1	0	0	0	0	0	33.1488	44.5	43	137	81	183	37	118	140	28	7	120	0	0	0	123	29		0.55	39.19	97
3	78.0047	0.99	6.4	1	1	67.87	0	0	0	0	0	0	0	24.158	37.5	37	120	73	164	47	92	134	25	3	87	1	0	0	131	38	10	0.54	10.1	72	3.7
3.7	84.665	0.9	6.5	1	1	72.61	1	0	0	1	0	0	0	26.413	35.5	34.5	124	74	196	73	104	93	19	25	100	1	0	0	178	37	10.8	0.79	7.8	89	4.8
12.8049	85.122	0.84	7.3	0	2	64.01	1	1	0	0	0	0	0	28.8193	36	40	119	71	197	68	111	143	18	37	122	1	0	0					17.3
3	84.2299	0.86	6.1	0	2	61.46	1	1	0	1	0	1	0	42.1468	47.25	50	128	70	207	63	109	110	35	110	94	1	0						20
4.5	78.2298	1	6.5	1	1	65.73	0	0	0	0	0	0	0	25.3086	36.5	35	108	78	153	55	81	77	17	12	92	0	0	0	138	29	9.8	0.31	7.2	75	3
3	75.7997	0.96	6.3	0	2	57.54	1	0	0	1	0	1	0	30.2929	35	35.5	139	82	162	54	95	70	13	34	98	0	0	0	147	36	7.5	0.77	6.2	68	3.9
4.1	77.6088	0.9	5.9	0	2	65.29	1	0	0	0	0	1	0	34.009	37	42.5	132	79	251	75	144	105	32	119	92	0	0	0	172	39	14.4	0.77	10	104	5.2
1.40351	86.3165	0.9	6	1	1	69.86	0	0	0	0	0	0	0	28.0712	39.5	43	112	72	158	44	103	109	11	9	106	1	0	0	108	26	15.2	0.71	17	68	3.1
12	85.1182	0.9	6.8	1	1	71.85	1	1	0	0	0	0	0	33.9446	44.25	43.5	132	72	193	50	110	185	33	7	130	1	0	0	138	34	21.7	0.1	16	88	4
46.2	65.233	1.4	9.1	1	2	54.69	1	1	0	0	0	0	0	33.9613	39.5	38	132	82	198	78	118	54	2	18	204	0	0	0	150	34	11.3	0.56	10.4	82	3.1
6.7	83.3374	0.9	9.5	1	1	74.86	1	1	0	1	0	0	0	36.9668	47.2	46.2	126	75	126	40	60	137	26	24	201	1	0	0	109	32	11	1.11	19.8	55	4.1
3	74.5446	1.12	7	1	2	74.1	1	1	0	0	1	1	0	44.619	57	55	149	95	154	57	77	100	20	15	134	1	0	0					8.3
41.5205	67.2911	0.91	8.3	0	1	62.69	1	1	0	0	0	1	0	36.8377	47.5	45	133	61	147	25	86	201	36	3	219	1	0	16	97	29	10.9	0.88	147.8	95	5
2.7	84.2331	0.9	5.2	0	2	53.63	0	0	0	0	0	0	0	37.5304	44	48.5	120	65	140	48	77	58	15	49	70	0	0	0	120	32	5.3	0.14	13.7	63	5
4.8	78.1969	1	5.3	1	1	65.79	0	0	0	0	0	0	0	29.2152	44	45.5	110	70	227	40	151	134	36	16	86	0	0	0	105	32	21.5	0.97	10.1	103	4.1
1527.55	77.3778	1.13	7.1	1	2	67.26	1	1	0	1	0	0	0	30.8183	39	37	150	75	191	47	84	128	60	13	117	0	0	0					2.6
3	86.2808	0.67	6.9	0	1	74.51	1	1	0	0	0	0	0	26.6982	32	33	141	74	253	82	157	48	14	42	110	0	0	1	215	38	5.5	0.77	11	114	2.9
3	82.845	1	5.4	1	1	57.57	0	0	0	0	0	0	0	31.8444	41	39	125	72	172	56	97	90	19	32	84	1	0	0	157	41	6.3	0.33	7.6	74	3.8
3	61.9253	1.1	6	0	2	62.89	1	1	0	0	1	0	0	28.7292	38	39	128	69	190	60	108	77	22	48	85	1	0	0	186	36	7.9	0.52	42.5	81	4.4
157.9	63.6778	1.2	6.6	1	1	63.65	0	0	0	0	0	0	0	32.1353	41	41	145	76	151	25	100	179	26	39	113	1	1	0	94	26		0.86	33.43	78
3.2	74.8939	1.1	6.8	1	1	55.53	1	0	0	0	0	0	0	24.8439	36.25	38	135	78	219	60	111	160	48	18	122	0	0	0	149	39	18.6	0.85	6.9	104	4.1
3	81.7163	0.98	6.7	1	1	63	1	0	0	0	0	0	0	28.5826	38	37	139	83	152	34	83	160	35	4	113	1	1	5					36.1
3	87.3268	0.93	6.5	1	1	62.56	0	0	0	0	0	0	0	24.8901	34.5	36	123	70	146	39	89	72	18	26	92	0	0	0					8.5
1.99	73.7473	1	6.8	1	1	74.13	0	0	0	0	0	0	0	27.4644	42	41.5	139	93	158	38	96	133	24	67	101	1	0	0	118	27		0.53	5.19	87
6.3	77.8491	0.9	5.4	0	2	64.85	0	0	0	0	0	0	0	30.2475	36.5	41.5	129	74	194	54	121	93	19	111	93	0	0	0	142	36	7.8	0.53	16.2	93	4.2
613.9	77.5875	1.1	8.7	1	1	50.5	1	1	0	1	1	0	0	37.3895	48	47.5	166	100	124	27	52	258	45	10	211	0	0	0	133	30		0.64	26.22	79
4.4	62.3406	0.9	5.4	0	1	75.47	0	0	0	0	0	0	0	36.3201	49	47	119	68	143	37	60	250	46	6	84	1	0	0	132	26	15.3	1.03	14.7	79	3.4
5.1	89.4859	0.8	6.6	0	2	65.29	1	0	0	1	0	1	0	34.4978	45	43	130	70	183	61	100	150	22	6	88	1	0	3	137	36	22.5	1.24	31.4	75	4.2
3	65.7857	0.92	6.3	0	1	64.03	1	0	0	0	1	0	0	35.5909	42	44	152	73	185	46	108	181	31	5	88	1	0	0	157	36	9.4	0.79	18.9	102	4
388.1	75.5509	0.9	6.2	0	1	48.11	1	1	0	0	0	1	0	35.1426	41	41	130	90	160	51	96	78	13	10	139	0	0	0	108	32	16.5	0.46	7.4	82	5.2
3	72.14	0.81	6.9	0	1	72.82	0	0	0	0	0	0	0	21.0599	32	29	132	71	205	63	118	85	24	10	84	0	0	0					6.7
3	69.7203	1.1	5.6	1	1	65.72	1	1	0	0	0	1	0	37.4599	49.5	50	108	71	151	44	84	148	23	4	41	1	0	3	139	36	10.5	0.72	75.6	71	3.6
3	82.8334	1	5.8	1	1	57.59	1	1	0	0	0	0	0	33.3191	44	43.5	123	80	200	38	135	99	27	19	82	0	0	0	122	36	7.8	0.47	17.2	101	3.6
10.9489	88.719	0.91	6.2	1	1	64.05	1	1	0	0	0	1	0	41.3104	45	46.5	130	79	235	41	156	155	38	4	115	0	0	0					14.6
3	87.9158	0.98	8.8	1	1	52.59	1	1	0	0	0	0	0	28.7649	40	41	126	80	135	29	60	233	46	70	132	1	0	0	99	31	16.1	0.58	6	66	3.9
0.7	74.6857	1	6	1	1	72.33	1	0	0	0	0	0	0	29.365	40.5	45.5	116	74	158	43	94	138	21	6	119	1	0	0	108	31	18.7	0.59	8.6	79	2.8
3	68.027	1.1	6	1	1	69.22	0	0	0	0	0	0	0	26.8032	40.5	43	121	70	114	31	53	162	30	5	97	1	0	0	112	36	9.6	0.29	21.3	53	3.6
10.4	73.986	1		1	1	73.67	1	1	0	0	0	1	0	36.693	52	48	130	70	154	44	88	151	22	63	127	1	0	0	120	32	13	0.52	18	72	3.7
174.8	87.888	1.1	6.5	1	2	53.76	1	1	0	1	0	1	0	27.7585	36	38	148	90	186	63	106	59	17	176	173	1	0	0	134	33	20.8	0.76	34.8	85	3.8
4.8	78.8921	1	6.6	1	1	64.53	0	0	0	0	0	0	0	31.1613	48.5	47	135	81	154	51	72	156	31	107	98	1	0	0	140	33	13.7	1.07	9	81	3.7
3	76.696	0.8	6	0	1	66.24	1	1	0	1	1	1	0	32.0302	39	41	150	72	175	46	106	133	23	9	124	0	0	0	142	33	7.1	0.42	51.7	87	4.4
9.5	87.6975	0.7	6.7	0	1	70.14	0	0	0	0	0	0	0	27.1436	36	40	133	70	188	66	119	66	3	11	101	1	0	0	149	33	12	0.69	12.2	89	2.8
4.7	77.2198	1	6.7	1	1	67.58	1	1	1	0	0	1	0	25.2974	37	38	108	71	214	59	127	105	28	9	139	0	0	0	123	38	15.3	0.73	10.1	91	4.4
3	88.7338	0.9	9.3	0	2	46.22	1	1	0	0	0	1	0	35.268	47.5	47	96	65	153	37	89	147	27	80	125	1	0	1
66.4835	72.0399	1.07	8.2	1	1	65.82	1	1	0	0	0	1	0	30.5877	40	41	134	76	128	24	56	263	48	3	199	1	1	1					17.2
4.5	89.5089	0.9	7.8	1	1	64.69	1	1	0	0	0	1	0	26.3176	38	40	121	81	180	52	103	90	25	72	189	0	0	0	130	34	10	0.6	7.4	77	3.7
3	72.3474	0.99	6.6	0	2	58.88	1	1	0	0	0	0	0	35.5872	42	45.5	120	73	205	60	123	157	22	3	98	0	0	0	190	41	12.6	0.86	6.8	103	3.9
3	77.3017	1.12	7.2	1	2	68.93	1	1	0	0	0	1	0	39.632	48	46	147	88	160	41	102	84	17	73	113	1	0	0					19.2
3.72439	80.0645	1	7.1	1	1	62.43	1	1	0	0	0	0	1	26.5988	41.5	41.5	124	71	163	47	90	174	26	11	89	1	1	0	115	47	15	0.77	11.1	69	1.9
3	87.1733	0.99	5.8	1	1	52.05	1	1	0	0	0	1	0	34.4177	44	41.5	120	74	129	45	60	156	24	11	86	1	0	0	148	40	11.1	0.52	21.9	53	3.6
3	82.7185	0.97	8.1	1	1	63.03	1	1	0	0	0	0	0	31.0128	44.5	42	116	67	146	43	83	107	20	4	200	1	0	6					18.8
8.33333	88.2748	0.89	7.1	1	1	67.32	1	1	0	1	0	1	0	39.1201	47	45	146	86	133	40	72	111	21	4	129	1	0	0	135	35	7	0.49	16.9	69	3.5
29	83.6381	1.1	11.2	1	1	39.81	0	0	0	0	0	0	0	24.1207	35.5	34.5	122	70	197	65	114	98	18	22	206	1	0	0	133	42	12.9	0.36	6.6	79	3.3
166.304	71.2702	1.1	7.7	1	1	62.59	1	1	0	0	0	1	0	36.9431	46	45.5	145	76	160	51	82	141	27	5	202	1	0	0	142	33	7.9	0.49	39.3	76	5.8
4.5045	73.6438	1		1	1	74.33	1	1	0	1	1	1	0	27.7585	39	40	128	78	145	52	79	44	14	23	73	0	0	0	109	32	13.8	0.58	5.1	57	4.1
7.8	66.3392	0.9	8.4	0	1	66.62	1	0	0	0	0	0	0	31.5389	38.5	42	145	75	159	35	87	201	37	8	155	1	0	0	126	38	13.6	0.65	10	89	3.7
3	70.3392	0.87	5.7	0	1	64.12	1	1	0	0	0	0	0	35.8869	44	43.5	115	72	178	55	85	175	38	12	90	1	0	0	153	35	15.8	0.82	21.2	81	4.9
59.3	79.9296	1	7.8	1	1	62.67	1	1	0	0	0	0	0	31.3169	45.5	43.5	168	115	177	36	82	278	59	31	172	1	0	0	118	31	21.9	0.64	10.5	91	4
45.5	73.2928	1	6.7	1	1	75.01	1	1	0	0	0	0	0	30.8016	46.5	46	139	75	175	26	118	118	31	41	109	1	0	0	97	32		0.71	21.9	86
3	78.9578	0.78	6.3	0	1	66.46	1	1	0	0	0	0	0	35.5149	42.5	48.5	108	81	175	47	109	95	19	3	98	1	0	0	133	38	5.2	0.67	11.1	87	4
3	68.094	1.1	7.5	1	3	69.08	1	0	0	1	0	0	0	24.5443	37	38.5	126	76	164	36	63	253	65	20	137	0	0	0	126	42	16.9	0.36	8.2	85	4.7
126.562	68.9334	1.3	7.2	1	2	59.59	1	1	0	1	1	1	0	26.5665	38	37.5	144	85	130	47	65	80	18	11	170	1	0	20	144	34	5.5	0.66	11.8	50	3.9
28.6	72.5601	0.9	6.3	0	1	53.86	1	1	0	0	0	1	0	40.508	41	48	110	65	167	61	97	95	9	54	98	1	0	3	140	37	11.6	0.85	22.2	79	4.1
9.6	76.0362	0.8	6.2	0	1	67.47	1	0	0	1	0	0	0	31.04	37.25	43	142	66	204	83	90	111	31	109	93	0	0	11	166	30		0.76	6.92	75
3	72.1108	0.9	7.5	0	2	75.75	0	0	0	0	0	0	0	29.0304	38.2	38.6	104	68	170	53	93	107	24	70	138	1	0	0	143	38	5.9	0.62	8	68	4.8
3	79.9463	0.99	5.9	1	1	64.37	1	1	0	0	0	0	0	27.2293	37.5	37	139	80	138	47	67	122	24	14	98	1	0	0	145	35	10.4	0.62	26.7	64	3.5
3	78.3508	1	6	1	1	65.51	1	1	0	0	1	0	0	39.0537	54.5	53.5	102	65	185	37	129	95	19	12	101	1	0	0	116	27	4.4	0.68	32.6	95	3.6
3	80.615	0.9	10	0	2	59.88	1	1	0	0	0	1	0	30.6068	43.5	44.5	167	96	247	48	157	110	42	87	124	1	0	2	154	38	3.3	0.72	23.2	124	6
23.8532	87.51	1.03	8.5	1	2	65.69	0	0	0	0	0	0	0	31.1622	39	38.5	141	77	210	33	133	194	44	24	99	0	0	20					14.7
3	76.7796	1.1	6.3	1	1	51.99	0	0	0	0	0	0	0	29.7347	42.5	45	118	63	133	45	72	63	16	152	91	1	0	1	124	36	5.4	0.27	14.4	61	2.6
47.5728	78.5778	1.02	5.5	1	1	61.69	1	1	0	0	0	0	0	30.8685	44.5	44	146	79	135	38	61	207	36	5	88	1	0	4	122	30	10.4	0.72	16.4	57	4.7
15.2	79.0474	1	6.5	1	1	64.25	1	0	0	0	0	0	0	31.7002	40	41	139	90	157	59	66	87	32	8	120	1	0	0	153	42	12.1	0.45	16.2	61	3
8	80.3518	1	6.4	1	1	61.92	1	0	0	0	0	0	0	39.5724	48	47	144	96	231	37	148	166	46	81	100	0	0	0	112	31		0.48	19.88	104
9.6	74.4604	1	5.2	1	1	72.76	1	1	0	0	0	1	0	28.5159	38	38	150	92	159	68	83	53	8	10	95	0	0	0	153	32	10.3	0.93	7.3	64	3.7
3	83.376	0.77	5.9	0	3	60.93	1	1	0	0	0	0	0	32.7442	34	43	147	86	139	33	87	94	19	29	83	0	0	0					5.9
3	75.5066	1.1	6.1	1	1	54.37	1	1	0	0	0	0	0	24.5635	36.5	28.5	123	74	160	27	99	100	34	45	111	0	0	0	81	26	7.3	0.11		92	3.8
8.7	82.0926	0.8	9.8	0	1	56.56	1	0	0	0	0	0	0	39.6541	42.5	47.24	136	70	208	36	120	171	52	32	133	0	0	0	112	28	14.2	0.87	19.3	100	5.4
50.9091	73.3058	1.13	12.8	1	1	53.95	0	0	0	0	0	0	0	24.6639	36	39	138	70	268	31	151	304	86	8	244	1	0	7					25.4
1.09	77.4423	0.9	6.4	0	1	44.59	0	0	0	0	0	0	0	41.9074	46.5	56.5	137	85	210	48	128	151	34	29	96	0	0	0
3	69.2393	1.2	5.2	1	1	51.73	1	1	0	0	0	0	0	35.0351	43.5	40.5	101	68	191	31	120	170	40	4	106	0	0	0	124	33	9.6	0.59	47	109	4.3
3	71.9994	1.07	6.1	1	1	65.9	1	1	0	0	0	0	0	25.7259	38	41	124	84	206	67	120	85	19	5	100	1	0	0					11
3	85.5249	0.93	5	0	2	45.82	0	0	0	0	0	0	0	38.2358	45	44	128	73	153	54	66	152	33	66	71	0	0	0	177	49	13.8	0.7	5.9	64	3.7
147.7	88.8837	1	8.6	1	2	68.56	1	1	0	0	0	1	0	37.5069	46.5	44.5	162	98	171	53	103	81	15	54	131	1	0	4	138	32	20.2	0.74	24.3	82	3.6
7.7	77.7816	1.1	7.4	1	2	71.15	1	0	0	1	0	0	0	30.981	39.5	40.5	128	76	183	34	118	223	31	18	186	1	0	0	120	31		0.43	22.77	108
3.9	80.3775	0.9	7	0	2	60.3	1	1	0	0	1	0	0	25.7156	34.5	38	115	77	179	87	76	86	16	10	41	0	0	0					8.4
61.3	65.6352	1.2	9.6	1	1	59.34	1	1	0	1	0	0	0	28.9876	41	40.25	130	76	171	39	61	326	71	8	191	1	0	0	128	35	20.7	0.7	14.8	88	5.3
25	80.4705	1	7	1	1	61.71	1	1	0	0	0	0	0	26.6768	38	38.5	130	74	132	23	54	214	55	34	148	1	0	2	103	31		0.29	21.04	82
10.7692	69.636	0.86	8.1	0	1	67.54	1	1	0	0	1	1	0	43.2334	51.5	50.5	132	70	176	48	97	131	31	12	120	1	0	6	132	39	11.4	0.8	30.6	87	3.5
1.55	80.2898	1	7	1	1	62.03	1	1	0	0	0	0	0	27.4962	36.5	41	109	63	203	49	124	116	30	31	154	1	0	0	128	33		0.37	4.61	96
6.5	87.0471	0.9	5.8	1	1	68.66	1	1	0	1	1	0	0	28.7024	38	42	134	69	174	52	104	132	18	76	107	1	0	0	141	35	13.6	0.6	13.1	90	4.2
3	77.0903	0.8	7.1	0	1	65.51	1	1	0	0	0	0	0	33.5845	46	45.5			145	39	87	109	19	5	110	1	0	0	137	43	8.4	0.77	14.5	72	4.1
3.2	88.5271	0.9	5.6	1	1	66.26	0	0	0	0	0	0	0	22.7724	34	36.5	124	73	128	59	61	32	8	52	73	0	0	0					5.2
204.918	84.3483	1	11.5	1	1	55.01	1	1	0	1	0	1	0	34.0516	47	44.5	133	84	124	28	36	334	60	4	287	1	0	0	119	35	24.9	0.74	19.9	55	4.5
4.2	77.7457	1.1	6.7	1	1	50.21	1	0	0	0	0	0	0	35.1426	42.5	45.5	143	80	197	40	132	161	25	6	119	0	0	0	123	30	13.4	0.76	22.8	91	3.5
3.4	74.4088	0.8	8.1	0	1	70.55	1	1	0	0	0	0	0	26.5003	30	32.5	118	72	214	82	107	94	25	50	258	1	0	23	144	31	23.1	1.16	6.9	80	4.3
3	81.4086	1	6.5	1	1	60.06	1	1	0	0	0	0	0	31.086	41.3	38	122	71	136	45	76	63	15	6	115	0	0	1	131	32	5.7	0.28	15.3	55	3.3
1.46628	84.6483	0.9	6.3	0	2	52.93	1	1	0	0	0	1	0	35.8674	39.75	46.5	123	73	179	49	116	70	14	201	88	1	0	0	120	25	9.7	0.51	14.9	77	2.9
3	77.563	0.82	6.2	0	3	60.39	0	0	0	0	0	0	0	28.2504	36	35.5	127	65	179	52	96	115	31	32	77	0	0	0	139	33	7.4	0.76	6.6	71	4.5
1.2	60.2233	1.2	6.4	1	1	71.59	1	1	0	0	1	1	0	33.7961	42.5	43.25	130	63	186	49	122	106	15	20	106	1	0	0	129	34	11.9	0.67	12.9	80	3.2
3	82.1276	1.02	6.7	1	1	55.4	1	1	0	0	1	1	0	33.575	42.5	40	121	81	234	45	173	99	16	3	110	0	0	0					23.1
5	68.9964	1.3	6.7	1	2	59.46	1	1	0	1	0	0	0	34.1466	46	45	122	84	124	49	59	77	16	98	108	0	0	0	117	29	8.6	0.83	16.5	53	2.8
4.1	77.6802	1.1	5.6	1	1	50.33	1	1	0	0	1	0	1	37.5177	48.25	48.75	130	80	209	31	112	238	66	7	93	0	0	0
2.4	84.601	1	8.4	1	2	75.59	1	0	0	1	0	1	0	26.816	37.5	40	149	88	168	48	94	114	26	33	102	1	0	0	125	32	8.1	0.75	13.8	76	3.2
3	84.1005	1.07	6.5	1	2	64.79	1	1	0	0	0	1	0	35.4976	42	39	130	76	127	43	75	64	9	91	109	1	0	14					31.4
3	82.4835	1.01	7.1	1	1	56.48	1	1	0	0	0	0	0	32.3402	36.5	34.5	134	89	192	41	109	309	42	122	133	0	0	0					25.9
3	76.3305	0.8	6.7	0	1	66.92	0	0	0	0	0	0	0	27.8831	42	44.5	111	66	195	61	123	77	11	5	133	0	0	0	178	40	7.3	0.76	17.4	89	4.3
192.793	71.405	1.07	6.6	1	1	67.08	1	1	0	1	1	0	0	31.4234	41	40.5	150	85	106	25	51	149	30	4	151	1	1	0					46.3
3	71.8326	0.83	6.4	0	1	69.23	1	0	0	0	0	0	0	35.8018	45.5	44	127	74	135	55	64	122	16	86	108	1	1	0					30
3	71.2893	1.08	7.3	1	1	65.71	0	0	0	0	0	0	0	32.9792	40	39.5	113	69	87	40	29	67	18	3	122	0	1	0					17.3
27.7056	74.2913	1.1	8.9	1	1	56.68	1	1	0	0	0	0	0	38.5151	51	45.5	106	61	130	28	64	196	38	52	184	1	0	0	121	34	7.8	0.5	48.3	63	5.5
7.7	69.6811	1.1	6.7	1	1	65.8	1	1	0	0	0	0	0	29.5805	39	39	133	82	167	71	82	70	14	15	102	1	0	0	145	37	14.1	0.51	12.3	67	3
117.6	83.1083	0.91	5.9	1	1	73.35	1	0	0	1	0	1	0	31.5888	44.5	45	146	82	134	39	71	112	24	18	115	0	0	0					14
3	82.8682	0.99		1	1	59.26	0	0	0	0	0	0	0	25.8304	35.5	33.5	131	84	176	52	103	120	21	3	87	0	0	0	152	38	10.6	0.71	9.4	83	3.4
243.9	85.616	0.9	9.2	1	1	71.02	1	1	0	0	0	0	0	26.6682	39.5	38.5	144	76	148	36	99	101	13	18	270	1	0	0	101	27		0.81	10.95	79
3	78.6352	0.96	5.4	1	1	72.02	1	1	0	0	0	1	0	38.2667	49	50	136	71	136	53	66	86	17	4	93	1	0	0					17
8.7	78.6873	1	5.8	1	1	64.9	1	1	0	0	0	1	1	38.0034	51.5	51	137	83	186	32	123	210	31	5	145	0	0	0	110	29	13.3	0.38	59.5	113	4.8
3.3	73.5126	1.1	8.8	1	1	58.18	1	1	0	0	0	0	0	29.0882	38	44	125	72	138	35	81	128	22	108	138	1	0	0	105	26	9.4	0.58	20.1	66	2.3
3	73.8556	0.98	7.6	0	2	57.69	1	1	0	0	0	1	0	41.9803	46	48.5	159	72	217	88	107	119	22	48	158	0	0	0	267	43	14.5	0.5	14.9	81	4.7
4.5	80.4146	0.8	7.1	0	1	59.5	1	1	0	0	0	1	0	33.6291	42	40.75	103	65	169	43	83	210	43	28	133	1	0	0	131	34	19.8	0.81	18.7	91	3.8
3	66.4582	1.36	8.4	1	2	57.03	1	1	0	0	0	0	0	42.8877	41	38	147	76	207	41	118	193	48	5	216	1	0	9	146	38	15.1	0.7	11.4	113	3.3
3	77.5256	1.05	6	1	1	58.62	1	1	0	0	0	1	0	25.3367	39.5	38.5	120	68	115	39	63	63	13	15	136	1	0	0	110	36	3.3	0.49	14.5	51	3.4
447.468	70.8061	1.1	5.5	1	1	63.52	1	1	0	0	0	0	0	36.4387	49	45	151	88	198	52	117	100	29	29	103	1	0	0	165	43	8.3	0.4		101	4.5
7.6	65.3596	1	6.5	0	2	71.61	1	1	0	0	0	0	0	36.4526	38	46.5	126	70	155	60	59	86	36	34	164	0	0	0	127	28	10.8	1.17	16.1	54	8.1
10.8	89.0769	0.8	6	1	1	72.27	1	1	0	0	0	1	0	36.1838	47.5	46.75	146	70	133	49	70	85	14	6	97	1	0	0	123	26	18.9	0.81	7	55	3.1
3	71.4095	1.08	8.5	1	3	65.47	1	1	0	0	0	0	0	29.4357	41.5	39.5	118	77	155	50	82	125	23	6	169	1	0	0					14.6
11.2	83.6586	0.8	6.9	0	1	53.87	1	1	0	0	0	0	0	30.8408	38	37.5	96	58	222	37	127	209	58	25	127	0	0	0	118	30	26.3	0.93	17.1	122	5.5
23.3	68.4372	1	6.7	0	2	65.06	1	1	0	0	0	1	0	25.4672	34	38	128	75	223	73	128	109	22	21	139	1	0	0	164	38	18.9	0.71	17	91	3.5
17.8947	87.7206	0.73	5.5	0	1	62.88	1	1	0	0	0	1	0	44.6615	56.5	46	120	85	178	42	110	130	26	3	71	0	0	0	130	31	6.9	1.09	15.4	86	4.3
4.9	83.9877	1	7.3	1	1	55.62	1	1	0	0	0	0	0	34.7946	48	46	149	75	135	37	79	147	19	6	134	1	1	0	105	27	15.2	0.67	25.1	75	3.7
3	86.2377	0.9	5.9	1	1	69.99	1	1	0	0	0	0	0	28.749	40	38.5	134	80	183	49	100	138	34	5	105	0	0	0	140	36	8.2	0.49	23.9	88	4.1
3	64.8561	1.19	6.3	1	1	62.48	1	0	0	0	0	1	0	38.0588	49.5	46.5	107	65	154	58	83	80	13	34	110	1	0	0					21.3
164.865	89.1977	0.85	7.1	1	1	68.53	1	1	0	0	0	0	0	30.9325	41	44.5	129	73	121	42	66	81	13	39	153	1	0	0					19.2
6	80.212	1.1	9.1	1	2	66.77	1	1	0	1	0	0	0	32.358	42.5	39	138	80	125	42	66	85	17	32	132	1	0	0	112	33	8.2	0.56		57	2.6
52.9412	80.6171	0.76	9.3	0	3	67.97	0	0	0	0	0	0	0	38.2865	44	45	133	74	205	32	138	224	35	22	195	0	0	11					38.9
34.9057	63.93	1.26	7.3	1	1	54.69	1	1	0	1	1	1	1	42.8789	51.5	44	154	80	177	22	115	196	40	3	155	1	0	0					25.5
7.9	61.64	1.2	7.4	1	1	68.28	1	1	0	1	1	1	0	31.9388	43	42	132	90	208	47	130	134	31	13	115	0	0	0	139	31	12.9	0.79	36.6	97	4.4
3	77.5783	1.26	6.7	1	2	48.15	1	1	0	0	0	1	0	26.5176	34	34	112	69	124	50	55	59	19	34	110	1	0	0					10.2
4.4	89.7605	0.7	7.8	0	1	66.83	1	1	0	0	0	0	0	37.555	49	50	150	77	240	32	137	331	71	30	177	0	0	0	124	32	22.5	0.84	19.5	125	5.3
3.7	86.4939	1	8.5	1	2	72.44	1	1	0	0	0	1	0	30.4138	41	39	132	72	153	45	89	61	19	16	127	1	0	0	118	29	8	0.58	10.4	70	2.8
12	80.1376	1	8.3	1	1	62.3	1	1	0	0	0	0	0	29.6269	38	37	141	92	158	39	88	182	31	16	156	1	1	0	111	33	11.6	0.59	44.2	86	4.7
18.0556	86.9351	0.93	6.4	1	1	63.2	1	1	0	1	0	0	0	37.2158	48	46.5	135	71	145	34	87	196	24	4	109	1	0	0					32.7
33.3	88.9688	1.1	6.2	1	2	52.02	0	0	0	0	0	0	0	39.0537	44.5	48	125	72	131	27	46	300	58	7	146	0	1	0	100	32		0.4	12.97	77
207.143	82.5194	0.94	7.1	1	1	68.78	1	0	0	0	1	0	0	28.3455	37	35.5	129	75	112	49	52	55	11	5	139	1	0	0					15.7
1.06	85.9948	1.1	7.3	1	2	56.86	1	1	0	0	0	1	0	29.8867	38	40	145	85	259	43	136	226	80	58	169	0	0	0	127	35		0.61	19.02	106
3.5	67.1157	1.1	7.1	1	1	71.14	1	1	0	0	0	1	0	27.4644	40	41.25	124	79	135	45	62	150	28	6	98	1	0	0	123	35	10.6	1.02	16.2	58	2.9
2673.47	63.7482	1.1	10.9	0	2	58.76	1	1	0	1	1	1	0	36.7843	44.5	46.5	152	74	238	86	97	179	55	193	389	1	0	0	240	48	11.4	1.01	15	90	8.1
3	78.6824	0.8	6.3	0	1	62.6	1	1	0	0	0	0	0	42.0839	47.5	48	114	75	256	45	163	212	48	103	102	1	0	4	140	43	12.9	0.81	22.5	131	6.2
8.4507	71.5187	1.02	7.7	1	3	75.09	1	1	0	0	0	0	0	23.8993	32	30	110	63	159	45	63	218	51	24	119	1	0	0	138	36	12.3	0.69	16.6	66	4.5
7.11111	89.3267	0.9	6.3	1	1	64.98	0	0	0	0	0	0	0	45.2493	46	44	125	68	178	47	92	147	39	23	130	0	0	0	143	30	8.7	0.74	30.1	86	5.2
12.2302	81.3299	0.97	5.8	1	1	65.44	1	1	0	0	1	1	0	39.4094	52	48	121	78	160	42	87	175	31	4	80	1	0	0					33.3
273.6	74.9829	0.9	6.5	0	2	70.19	1	1	0	1	0	0	0	28.1159	43	37.5	147	73	161	58	91	53	12	89	33	1	0	23	140	32	8.1	0.82	32.6	73	3.2
28	80.6117	0.9		0	1	38.88	0	0	0	0	0	0	0	37.362	44.5	45	119	74	225	59	131	141	35	6	63	0	0	0	167	44	13.3	0.88	18.7	101	5.1
3	82.6243	0.87	6	0	2	62.21	1	1	0	0	0	0	0	36.5417	36	44			168	47	108	74	13	200	107	1	0	17	132	29	3.1	0.58	8.6	80	3.9
3.23	76.949	1	5.3	1	1	68.08	1	0	0	1	0	0	0	28.1419	38.5	37	120	66	172	43	108	85	21	31	109	0	0	0	124	32		0.4	4.61	75
3	89.5417	1	5.2	1	2	67.51	1	0	0	0	0	1	0	33.7989	44	40	156	79	203	72	102	100	29	60	164	0	0	0	182	43	11	1.02	20	91	4.7
3	76.6846	0.86	6.1	0	2	74.82	1	1	0	0	0	1	0	36.1507	45	42.5	138	76	234	67	147	81	20	62	117	1	0	0					13.6
3	89.8034	0.8	6	0	1	43.78	1	1	0	0	0	1	0	43.2048	52	58	100	63	100	39	47	68	14	16	120	1	0	9	118	30	1.4	0.48	73.9	48	2.6
16.2162	71.0353	1.1	7.4	1	1	63.06	1	1	0	1	0	1	0	33.7224	43.5	43.5	152	70	116	26	60	185	30	5	194	1	0	0	98	30	8.8	0.43	53.1	64	3.3
21.8274	89.8984	0.91	6.8	1	1	62.17	1	1	0	0	1	0	0	28.5835	44	39.5	110	57	134	41	54	217	39	4	111	1	1	3					28.8
77	79.2197	1	6.2	1	1	63.94	1	1	0	1	0	0	0	32.6871	44	44	124	68	155	43	92	97	20	6	75	1	0	0	112	29	11.3	0.19	16.8	68	2.2
3.7	75.2366	1.1	6.4	1	1	54.88	1	1	0	0	0	0	0	31.3169	41	39.5	126	76	158	31	84	217	43	22	91	0	0	0	99	26	14.3	0.53	18.1	75	3
80.3	77.4241	1.1	8.6	1	3	50.8	1	1	0	0	0	0	0	33.0233	42.5	43.5	124	79	174	25	68	373	81	90	134	0	0	16	103	28		0.78	40.92	85
3	75.6131	1.19	6.6	1	2	61.64	0	0	0	0	0	0	0	27.526	41	39.5	122	72	163	25	103	196	35	58	112	0	0						41.6
14.0541	80.4647	0.86	6	0	2	67.97	1	1	0	0	0	0	0	27.594	33.5	39	143	76	121	53	53	83	15	23	77	1	0	0			256	31	32.6
247.826	88.513	0.92	6.6	1	1	62.5	1	1	0	0	0	0	0	32.8091	40	42	132	77	155	40	87	168	28	5	89	0	0	0					38.3
25.4717	89.0749	0.91	5.9	1	1	63.48	1	1	0	1	0	1	0	38.7586	51	44.5	132	82	175	30	111	198	34	3	109	1	0	0					33.5
8.5	78.9315	0.8	7.1	0	1	62.15	1	1	0	0	0	1	0	32.4462	40	46	133	66	227	57	153	107	17	7	137	0	0	1	136	28	14.2	1.02	38.5	96	3.8
3	88.76	1.02	7.4	1	2	65.35	1	1	0	0	0	0	0	29.5508	44.5	44	122	85	137	51	67	76	19	37	96	1	0	0	150	35	4.5	0.68	8.3	58	4
175.4	78.4334	1	12.4	1	1	65.36	1	1	0	0	0	0	0	27.8884	43	44	150	110	231	32	64	687	135	6	282	1	0	0	106	30	28.2	1.06	21.6	76	6.5
16.0494	82.2997	0.99	6.3	1	1	60.24	1	1	0	0	0	0	0	30.6665	43	40.5	125	59	150	37	91	142	22	3	74	1	1	0	173	37	4.9	0.63	10.3	47	3.3
3	67.5648	1.15	6.5	1	1	62.54	1	1	0	0	0	0	0	31.1329	43	43	135	81	144	36	31	314	47	3	123	1	1	0					22.1
3	79.7724	0.99	5.9	1	1	64.68	1	0	0	1	0	1	0	36.0275	45	43.5	139	73	177	79	84	92	14	3	104	0	0	0	207	46	9.1	0.86	16.2	68	5.6
3	75.6453	1.01	6	1	1	68.8	0	0	0	0	0	0	0	35.9504	49	42	125	70	175	33	121	125	21	86	114	0	0	0					23.1
3.3	61.561	1.1	6	0	2	63.73	1	0	0	0	0	1	0	28.5297	41.5	41	120	72	171	71	90	59	10	91	83	1	0	0	144	41	11.7	0.29	11.2	67	4.2
50.9259	86.5699	0.83	6.5	0	2	63.67	1	0	0	0	1	1	0	38.1493	36	38	138	71	172	58	95	84	19	22	102	0	0	0					7.7
18.8679	72.8878	0.8	5.9	0	1	73.49	1	0	0	0	1	0	0	34.6458	43	45.5	136	74	173	65	78	152	30	10	133	1	0	0	162	37	19.9	0.84	13	70	4
3	89.3444	0.91	5.8	1	1	63.05	1	1	0	0	0	0	0	30.2411	42	42	105	64	185	51	111	82	23	24	110	1	0	0					23.4
7.9	66.9086	1.1	7.3	1	1	71.58	1	1	0	1	0	0	0	31.4708	41	42	139	76	141	36	91	105	14	9	160	1	0	0	107	30		0.58	11.82	80
5.46	84.8058	1	7.7	1	1	54.24	0	0	0	0	0	0	0	32.7257	47	45	132	72	168	28	91	240	49	10	157	0	0	0	106	28		0.67	11.53	83
5.5	81.415	0.8	7.1	0	1	57.74	1	1	1	1	0	1	0	46.866	49	57	116	76	214	44	166	83	4	11	99	0	0	0	118	26	9.5	0.42	23.6	98	3.2
21.1111	65.8481	1	8.8	0	2	70.55	1	0	0	1	0	1	0	30.7219	45.5	44.5	150	70	243	60	148	136	35	155	162	0	0	1	166	39	9.9	0.95	15.4	110	5.5
3	79.7543	1.01	6.4	1	1	61.27	1	1	0	1	0	1	0	31.9977	46	43	125	72	123	37	72	77	14	6	131	1	0	2					152.1
24.8	68.1391	1.3	8.6	1	2	61.24	1	0	0	0	0	1	0	26.5176	36.5	39	139	81	214	85	101	100	28	89	371	0	0	16	171	41		1.19	12.97	81
2	68.9313	1	7	0	1	43.03	0	0	0	0	0	0	0	20.7103	27	27.5	98	56	210	99	104	49	7	57	115	0	0	0	162	41	15.2	0.52	2.7	61	4.6
88.0952	76.4983	0.91	6.3	0	2	65.44	1	1	0	0	0	0	0	36.8491	41	43	127	69	179	64	106	100	9	24	109	1	0	0	187	52	10.2	0.65	26.5	78	3.8
3	87.7724	0.67	5.8	0	1	72.07	1	1	1	0	1	1	0	39.434	47.5	48	119	62	183	45	109	114	29	37	89	1	0	0	126	38	8.3	0.85	19.6	82	4.8
3	69.7853	1.28	6.3	1	2	60.51	1	0	0	1	0	0	0	34.0303	40	38	132	82	127	41	61	111	25	51	81	1	0	0	140	34	9.8	0.3	13.1	60	3.3
18.8	81.0263	1	6.3	1	1	60.73	1	1	0	0	0	0	0	30.4066	39	38	126	90	194	64	116	80	14	8	74	1	0	0	138	41	12.5	0.49	12.2	74	3.2
208	79.8854	0.8	9.9	0	1	60.44	0	0	0	0	0	0	0	40.4249	46.5	51	138	80	284	47	206	196	31	39	399	0	0	2	120	33	18.7	0.99	16.1	130	5
1.7	75.6128	1.1	6.3	1	1	54.17	1	1	1	0	0	1	0	42.9691	49.5	53	141	81	130	52	60	85	18	7	138	1	0	12	129	33		0.95	26.51	55
3.9	64.9837	1.2	6	1	3	60.76	0	0	0	0	0	0	0	30.6991	40.75	41	117	76	166	47	88	141	31	58	125	1	0	0	136	33	12.1	0.84	23.8	83	3.4
19.3	78.0103	1	6.5	1	1	66.13	1	1	0	0	0	0	1	32.0907	42	46	150	76	163	37	97	161	29	6	111	1	0	0	102	32	14.6	0.42	23.8	83	3.1
1.2	78.3621	1.3	7.4	1	2	41.34	1	1	0	0	0	0	0	36.4672	46	47	129	88	145	40	89	99	16	113	110	1	0	0	107	28	9.6	0.53	18.9	74	3.3
3	85.3997	0.9	6.9	1	1	71.38	1	1	0	0	0	0	0	37.1798	35	32.5	132	70	161	45	89	199	27	12	161	1	0	0	153	40	11.1	0.64	18	77	4.2
21.8	77.8582	1.1	6.2	1	2	71.01	1	0	0	0	1	0	0	32.9229	44	42	110	60	172	52	98	94	22	69	90	0	0	0	116	31	19.2	0.32	9.6	78	4.2
269.912	88.6926	0.94	8.7	1	3	58.51	0	0	0	0	0	0	0	34.3162	43	42	125	85	175	53	98	158	24	16	198	0	0	0	163	42	11.1	0.32	21.8	80	4.4
3	84.6458	0.8	6	0	1	52.2	0	0	0	0	0	0	0	30.5778	41.5	41.5	111	74	165	66	77	102	22	64	103	1	0	0	181	37	8.3	0.52	9	66	3.5
78	77.9008	1	6.6	1	1	66.33	1	1	0	0	0	0	0	36.0492	49	48	120	68	152	35	95	159	22	10	107	0	0	0	109	26	22.9	0.65	33.1	85	3.2
55.3	74.904	0.9	7.4	0	2	70.34	1	1	0	1	0	1	0	20.2996	31	35	162	88	175	68	92	74	15	12	116	1	0	0
3	67.7092	0.9	9	0	1	63.71	1	1	0	0	0	0	0	22.3962	29	28	156	71	192	65	100	94	27	55	124	1	0	22	164	41	7.5	0.97	13.7	82	3.3
3	85.0679	0.94	5.9	1	1	64.45	1	1	0	1	0	1	0	27.3327	40	39.5	134	73	143	60	62	104	21	4	96	1	0	0					8.5
10.5455	63.798	1.26	6.1	1	2	75.99	1	1	0	1	0	0	0	32.5945	42	42.5	150	79	124	44	71	71	9	113	85	1	0	0					14.9
22	72.5585	1.2	6.9	1	2	66.07	1	1	0	0	1	1	0	46.703	47	45	196	97	166	37	84	142	45	35	127	1	0	0	108	30	12.9	0.59	20.2	87	6.2
10.9005	81.8424	1.2	5.5	1	2	48.93	1	1	0	0	0	1	0	26.8669	39	35.5	129	74	148	35	91	61	22	13	89	0	0	0	113	29	6.6	0.53		81	3.1
83.1579	63.0876	1.13	6	1	1	75.32	1	0	0	0	0	0	0	23.9951	37.5	36.5	111	61	158	41	82	153	35	55	97	1	0	0					9.8
3	85.4815	0.84	6.4	0	2	63.41	0	0	0	0	0	0	0	23.2558	31	32	132	83	151	67	78	43	6	19	94	0	0	0					8.6
3	86.3013	0.89	6.5	0	2	52.1	0	0	0	0	0	0	0	36.6472	40	41	116	70	153	50	80	109	23	46	91	0	0	0					17.6
6.5	75.8282	0.8	5.9	0	1	67.86	1	1	0	1	0	1	0	38.9889	49.5	50	148	76	179	59	89	177	31	25	60	0	0	0	146	37	17	1.41	28.4	69	4.3
45	88.1979	0.7	7.3	0	1	69.33	1	1	0	1	0	1	0	34.7663	44	47	149	78	200	47	101	216	52	25	145	1	0	0	139	29	18	0.96	21.4	93	4.3
58	77.6986	1	5.8	1	1	66.7	1	1	0	0	0	0	0	28.941	38.25	37.25	124	78	191	59	105	63	27	11	97	1	0	0	124	37	20.4	0.73	7.7	69	4.8
6.62983	82.39	0.96	10.4	1	3	65.38	0	0	0	0	0	0	0	28.6744	36	36.5	111	68	264	33	144	234	87	3	227	1	0	1					15.1
73.2	77.6059	1	8.8	1	1	66.87	1	1	0	1	1	0	0	33.7968	43	42.4	158	85	133	41	64	144	28	10	193	1	1	0	122	32	13.5	0.74	22.1	76	2.7
3.7	82.2567	0.9	7.2	0	2	57.01	1	1	0	1	0	1	0	41.4591	49	46	139	87	216	64	111	149	41	113	153	1	0	5
3.3	61.8732	1.1	6.7	0	2	63.01	1	1	0	0	1	1	0	42.18	51.5	54	130	69	181	61	117	78	3	143	110	1	0	0	134	28	14.4	0.62	17.3	79	5.2
4.7	81.6752	0.9	7	0	2	58.02	1	1	0	0	0	0	0	31.4548	33	35	118	68	170	72	86	56	12	53	111	1	0	0	126	38	18.3	1.24	5.1	65	4.2
89.3805	84.4788	1	6.5	1	1	54.79	1	1	0	1	0	1	0	33.2472	43	43.5	135	95	147	44	78	132	25	15	127	1	0	0	145	35	8.9	0.38	12	70	3
6.8	67.0262	1.1	6	1	1	71.33	0	0	0	0	0	0	0	38.1413	52	54	134	70	172	72	80	74	20	5	102	1	0	0	157	48	13.1	0.5	9.1	64	3.6
5.7	80.1994	0.9	6.7	0	1	39.61	1	0	0	0	0	0	0	31.2869	38	40.5	136	87	219	51	118	213	50	17	131	0	0	0	143	43	14.9	0.54	23.5	106	5.6
3	82.327	0.98	6	1	1	61.94	1	1	0	0	0	0	0	32.6394	46	43	106	68	158	46	73	202	39	6	88	1	0	0					26.3
43.4426	65.7124	1.1	8.5	0	2	54.44	1	1	0	0	1	1	0	32.9112	36	37	225	81	162	39	99	140	24	170	167	1	0	0	140	32	10.2	0.57	16.6	81	4
18.7879	76.8259	1.1	6.4	1	2	72.91	1	1	0	0	0	1	0	25.3797	32.5	32	149	80	170	52	94	85	24	12	142	1	0	0	142	34	5.6	1.12	11.1	83	3.6
4.4	70.6571	1.1	6.1	1	1	63.82	1	0	0	1	1	0	0	28.3693	42	39	129	83	134	38	49	238	47	13	96	1	0	0	116	35	17.8	0.43	15	61	4.1
8.23045	72.5789	1.2	5.9	1	2	66.03	1	1	0	1	0	0	0	26.3867	38.5	38	158	76	159	53	89	66	17	161	89	1	0	0	118	31	15	0.64	19.2	68	3.5
2202.99	72.3029	0.97	8.2	0	2	62.48	1	1	0	0	1	0	0	37.0219	49	50	165	79	177	41	113	99	23	30	92	1	0	0	142	30	5.5	0.57	31.2	99	4.2
3	69.2292	0.95	12.3	0	2	72.25	1	1	0	1	0	1	0	25.6605	38.5	39	166	72	214	42	132	123	40	123	253	0	0	1	133	30	7.9	0.81	14	109	5.2
11.5	74.5946	1.1	6.9	1	1	56.1	1	1	0	0	0	0	1	29.3263	50.5	51.5	138	70	138	39	81	107	18	110	101	1	0	0	125	35	9.8	0.57	12.1	68	2.3
3	62.708	0.93	7.8	0	3	68.99	1	1	0	0	0	0	0	47.3095	52.5	44	116	56	189	76	103	80	10	100	119	0	0	0	182	34	6.7	0.9	34.2	72	4
18.2796	86.1084	1	5.9	1	1	52.07	1	1	0	1	0	1	1	29.9804	42	39	126	64	150	33	105	88	12	45	87	1	0	0	115	35	5.8	0.32	7.8	84	2.4
2.7	76.6695	1		0	2	48.89	1	1	0	0	0	0	0	37.0187	38	49	115	71	153	49	91	91	13	56	115	0	0	6	121	25	10.2	0.68	18.6	63	5
680.769	70.6572	1.2	6.5	1	2	69.85	1	1	0	1	0	0	0	27.6742	43.5	42.5	157	72	147	34	91	90	22	66	100	1	0	5	116	30	8.7	0.56	9.5	65	3.6
3	79.8062	1	6.3	1	1	62.89	1	0	0	0	1	0	0	34.4903	44	41	141	82	159	45	81	128	33	10	102	0	0	0					18.5
24.4898	88.9624	0.71	7.4	0	1	65.66	1	1	0	1	0	0	0	46.5143	54.5	55	151	75	290	59	170	239	61	14	133	0	1	0	187	40	18.4	0.93	16.3	163	6.1
3	85.9096	0.83	5.7	1	1	75.27	1	1	0	0	0	0	0	38.2401	50	43.5	158	78	184	52	73	236	59	11	89	1	0	0					15.9
262.963	74.5692	0.91	5.9	0	1	48.07	1	1	0	0	0	0	0	33.7473	35.5	45.5	128	88	198	36	133	138	29	26	100	0	0	0					7.8
10.1	62.8015	1.1	6.6	0	2	60.89	1	1	0	0	1	1	0	29.1188	37	40	150	97	258	56	155	127	47	120	160	1	0		141	39	18.1	1.22	25.2	117	4.1
56.0606	80.7883	0.8	8.3	0	3	58.84	1	1	0	0	0	1	0	32.1245	41	43.5	113	67	230	44	161	99	25	43	223	1	0	11	139	36	5.9	1	133.1	114	5
16.2791	72.2002	1.22	9.1	1	2	63.93	0	0	0	0	0	0	0	30.7434	39.5	36.5	121	72	241	31	163	159	47	36	182	0	0	0	110	34	10.4	0.27	17.2	150	4.7
11.5	89.0456	0.8	6.5	1	1	72.32	1	1	0	0	0	0	1	41.7461	45	43	140	74	187	36	98	269	53	5	126	1	0	0	106	37	24.2	0.87	18.8	84	3.8
3	79.437	1	6.7	1	1	63.55	1	1	0	0	0	0	0	25.583	39	37.5	119	74	178	57	91	92	30	19	110	0	0	0	150	34	8.9	0.51	12.4	69	4.9
59.6	64.936	1.1	7.1	1	1	75.84	1	1	0	0	0	0	0	31.4594	42	41.5	168	92	200	36	121	230	43	6	176	0	0	0	116	32	26.5	0.89	20.7	96	4.6
3.3	84.6161	0.8	6.6	0	1	52.25	1	0	0	1	1	0	0	35.7238	37	40.5	117	82	165	49	92	135	24	87	103	1	0	0	123	32	12.6	0.67	12.6	67	3.2
4.6	64.9314	1.1	7.9	1	1	75.85	1	1	0	0	0	0	0	28.1768	40	41	144	71	220	66	121	99	33	11	125	0	0	0	135	34	16.2	0.39	6.5	93	4
157.317	79.6556	0.8	5.9	0	1	60.85	1	1	0	0	1	1	0	25.5376	32	34	140	68	181	64	94	104	23	19	103	1	0	0	180	33	9.7	0.56	5	76	3.7
35.2	81.8882	1.1	7	1	3	42.82	0	0	0	0	0	0	0	31.115	37	41	128	79	159	34	87	159	38	17	108	0	0	0	104	31	10.9	0.78	17.7	76	3.5
0.947	86.809	0.9	6.6	1	1	69.05	0	0	0	0	0	0	0	27.6428	39	41	108	61	258	37	179	161	42	13	146	0	0	0	121	29		0.58	5.19	125
4.4	63.6488	1	5.8	0	3	54.38	1	1	0	0	0	0	0	37.9474	45	48.5	106	72	246	51	152	217	43	26	82	0	0	0	138	40	18.5	0.53	19.6	117	5
101	60.8655	1.2	7.2	1	1	70.08	1	1	0	1	0	1	0	31.4939	41	39.5	157	84	195	39	100	424	56	7	138	0	0	0	134	35		1.77	32.28	92
3	84.9787	1	5.9	1	1	53.95	1	1	0	0	0	0	0	31.4772	43	42.5	101	64	146	60	70	77	16	9	91	1	0	0	153	41	10.7	0.3	13.4	64	2.3
90.5	85.2439	0.9	7.4	1	1	71.64	1	1	0	0	0	0	0	28.3283	38.5	40	144	89	143	39	93	76	11	7	118	1	0	0	108	29		0.4	11.24	71
3	67.7854	0.9	5.9	0	1	63.55	1	0	0	0	1	0	1	23.5306	34.5	37.75	116	57	158	73	67	81	18	5	88	1	1	0	178	46	18	0.85		58	4.9
113.2	83.1056	0.8	6.8	0	2	75.82	1	1	0	0	0	1	0	42.6977	51	52.5	164	91	153	54	70	133	29	58	106	1	0	0	128	33	15.2	0.56	23.8	67	4.1
3	65.7519	1.02	7.2	0	2	67.35	1	0	0	1	1	0		29.7183	39	40	164	92	181	73	90	83	18	3	87	1	9	1	166	46	7.2	0.53	12.9	65	7.1
3	73.4244	1.07	6.2	1	1	63.11	0	0	0	0	0	0	0	28.7585	43	42	130	82	179	42	116	99	21	4	90	0	0	0	139	36	9.5	0.66	11.2	87	3.8
3	72.8849	0.9	6.3	0	2	74.23	1	1	0	1	0	1	0	30.6876	40	44	127	69	191	46	121	85	24	15	131	0	0	0	135	31	8.5	0.62	5.8	95	5.3
8.9	65.9844	1.1	8.6	1	1	73.56	1	1	0	1	0	1	0	33.2177	45.5	44.5	117	73	168	45	97	157	26	8	175	1	0	0				0.63	13.3
3	76.7182	0.97	6.3	1	1	73.75	1	1	0	0	0	1	0	36.9176	48	41	156	85	109	30	55	126	24	8	131	1	1	0					15
3	87.6156	0.84	8.3	1	1	71.77	1	1	0	0	0	0	0	33.8222	45	46	141	82	170	41	95	134	34	4	174	1	0	15					43.2
117.778	75.4801	1.1	10.1	1	1	54.42	1	1	0	0	0	0	1	32.5403	46.5	43	139	81	154	35	49	298	70	16	381	1	0	2	145	39	19.4	0.59		73	5.3
3	83.7527	0.8	5.6	0	1	53.71	1	0	0	0	1	1	0	31.0485	42	35	113	76	175	48	121	81	6	4	100	1	0	0	138	37	7.6	0.58	17.7	88	4.5
3	85.8487	1	6.6	1	1	52.5	1	1	0	0	0	0	0	25.2	35	34	134	84	174	47	112	61	15	104	92	0	1	0	123	26	4.8	0.67	21.1	88	2.9
32.7465	87.7638	0.73	6.8	0	1	62.81	1	0	0	0	1	0	0	49.068	54	47	158	74	170	44	71	437	55	3	116	1	1	0					60
69.5652	68.9308	1.12	7.8	1	1	64.24	1	1	0	0	0	0	0	37.5696	49	47	127	71	139	40	78	101	21	77	67	1	0	1	124	31	6.7	0.46	26.9	68	3.5
13.5	75.8979	1	10.7	0	2	50.33	1	1	0	0	0	0	0	34.071	44	43	143	81	184	56	109	86	19	66	247	0	0	4	138	35	10.2	1.02	9.4	80	4.5
10.2	80.8652	1.2	6.8	1	2	50.64	1	1	0	0	1	1	0	30.7544	38	43	140	74	160	50	89	136	21	126	111	1	0	0	132	37	11.6	0.94	9.6	76	3.5
95.288	62.6022	1.4	6.5	1	2	60.55	1	1	0	0	1	1	0	36.9635	47.5	49.5	156	94	163	42	99	106	22	37	81	1	0	0	129	37	7.1	0.67	26.7	80	3.6
3	64.961	1.19	6.7	1	1	62.25	1	1	0	1	1	1	1	42.8055	49.5	51	152	72	163	32	77	272	54	12	74	1	0	0	126	37	11.7	0.38	26.5	84	4.1
257.2	88.1562	1	5	1	2	69.73	1	1	0	0	1	1	0	28.0626	37	39	146	68	146	58	94	36	4	5	114	1	0		134	30	3.8	0.45	10.1	57	2.8
4.3	88.6971	1.2	6.1	1	2	37.48	1	1	0	1	0	1	0	40.2887	47	48.5	137	82	177	37	103	127	37	119	83	0	0	0	109	30	12.2	0.67	15.1	82	3
97.9167	72.9393	0.99	8.3	0	2	57.72	1	1	0	0	0	1	0	28.7444	37	37.5	144	78	215	89	110	104	16	36	118	0	0	2					76
16.5	75.1277	1	7.1	1	1	71.49	1	1	0	0	0	0	0	30.2409	40	41	132	75	164	44	93	127	27	20	111	1	0	0	127	34	12.2	0.44	13.4	76	2.6
3	74.8577	1.01	7.2	1	1	70.29	1	1	0	0	0	0	0	24.2159	34				135	60	74	34	1	69	131	1	0	1					16
116.667	67.1927	1.29	6.3	1	2	64.56	1	0	0	0	0	0	0	35.3625	47	45	145	94	163	47	91	103	25	30	69	1	0	1					23.1
34.4	67.7124	1.1	5.3	1	1	69.88	1	1	0	0	0	0	0	28.4826	40.5	43	144	91	139	34	67	139	38	11	129	0	0	0	112	28		0.86	20.46	67
17.9	62.6572	1.2	6.6	1	1	65.95	1	1	0	1	0	1	0	32.4536	46	45.6	160	80	145	29	89	162	27	6	88	0	0	12	136	30	16.5	0.93	15.3	97	3.7
9.4	62.73	1	7	0	1	56.45	1	1	0	0	0	0	0	32.326	45.75	43	121	70	185	45	98	142	42	67	173	0	0	0	136	29		0.87	7.78	88
17.3	87.0533	0.9	6.5	1	1	68.65	1	0	0	0	1	1	0	29.245	40	41	133	80	208	20	160	118	28	7	129	0	0	0	83	21		0.8	14.7	117
5.9	60.682	1.2	7.7	1	1	70.51	1	0	0	0	0	1	0	33.6077	47	45	138	74	175	49	80	259	46	24	146	1	0	2	133	33	28.7	0.67	27.2	73	4.4
5.2	86.8374	1	7.1	1	1	50.87	0	0	0	0	0	0	0	25.0855	36.5	37	112	75	167	41	102	95	24	12	154	0	0	0	109	27	7.7	0.71	3.1	85	3.5
3	74.3542	1.23	6.3	1	2	58.34	1	1	0	0	1	1	0	34.3468	46.5	47	138	88	136	25	91	112	20	25	92	1	0	0	104	29	5	0.37	15.3	77	3.6
2008.2	80.5188	0.9	11.2	0	2	60.05	1	1	0	0	0	0	0	29.8733	36.5	42.5	164	82	200	103	91	55	6	88	286	1	0	0	225	46	8.6	0.65	4.2	58	5.8
3	83.8933	1	5.7	1	1	55.78	1	1	0	0	1	1	0	32.8853	49.5	49	107	65	137	35	73	169	29	84	89	1	1	0	104	33	11.4	0.39	13.5	65	3.5
3	81.5288	1	7.1	1	1	59.85	0	0	0	0	0	0	1	37.0035	49	45	135	87	132	35	79	117	18	65	170	1	1	0	111	32	9.7	0.56	31.4	79	3
3	86.4478	1	6.8	1	1	51.51	1	1	0	0	0	0	1	42.2651	48.5	48	130	68	144	46	90	60	8	18	102	0	0	1	123	38	11.5	0.35	35.7	70	2.6
3.9	76.6826	1.1	6.7	1	1	52.17	0	0	0	0	0	0	0	35.0052	50	48	118	74	153	65	83	90	5	10	131	0	0	1	137	35	19.1	0.33	19.3	72	4.1
6	75.5464	0.8	5.2	0	1	68.39	1	1	0	1	1	1	0	34.2732	45	46.5	127	72	183	42	108	139	33	5	96	1	0	0
2.1	75.8702	1	7.9	1	1	70.09	1	1	0	0	0	0	0	33.0845	41	39	124	74	230	40	141	176	49	32	86	1	0	0	126	31	18.5	0.63	23.4	100	3.4
21.8	84.6986	1	8.7	1	1	54.42	1	1	0	0	1	1	0	31.5511	43	42	114	70	234	41	129	245	64	53	142	0	0	0	118	35	29.8	0.41	11.8	104	4.7
2.9	82.659	1	6.1	1	1	57.89	1	1	0	0	0	1	0	35.2655	48.5	47	178	86	156	60	78	92	18	12	120	0	0	0	147	32	18.3	0.84	17.3	80	3.8
3	78.9808	1	6.9	1	1	64.37	1	1	0	1	0	0	0	32.8708	43.5	40	139	70	140	36	86	67	18	49	149	1	0	2	114	33	3.3	0.45	18.9	67	3.4
7.1	89.8692	0.9	6.5	0	2	44.41	1	0	0	0	0	1	0	31.2622	39	41.5	126	80	199	31	118	150	50	114	100	0	0	0	122	33	28.9	0.68	12.2	82	4.9
12.6	67.9363	1.1	8.7	1	1	69.41	1	1	0	0	0	0	0	30.8032	45	43	138	86	166	34	112	100	20	70	168	0	0	0	101	28	15.5	0.87	18.3	87	3.7
9.2	72.1894	1.3	5	1	2	53.02	1	0	0	0	0	0	0	28.6457	37	38	138	104	181	32	125	97	24	94	102	0	0	0	91	36	17.1	0.78	22.5	91	5.1
38.3178	82.9824	0.96	7.3	1	1	64.36	1	1	0	0	1	1	1	41.6404	50	48.5	161	97	146	29	93	99	24	6	86	0	0	3					29.4
6.7	70.4852	0.9	5.6	0	1	57.99	0	0	0	0	0	0	1	28.5168	38	41.5	104	64	156	65	79	67	12	35	127	1	0	0	152	48	11.5	0.54	16.5	67	4.3
24.8521	66.5334	1.4	6.9	1	2	51.88	1	1	0	1	0	1	0	28.9672	41	41.5	124	75	151	62	70	69	19	62	102	0	0	20					10.5
3	86.7776	1.1	7.6	1	2	55.57	1	1	0	1	0	1	0	27.8926	38	35	115	73	125	45	59	99	21	9	127	1	0	0	137	38	7.6	0.62	10	54	3.4
4.8	60.163	1.1	8.3	0	2	67	1	0	0	1	1	1	0	50.0311	54.5	45	146	75	180	37	115	100	28	40	102	1	0	0	112	25	13.5	0.6	39.1	92	4.7
4.1	63.1589	1	7.7	0	1	55.48	1	1	0	0	0	0	0	33.4648	43	55	124	78	188	49	109	170	30	6	122	1	0	1	136	31	13.5	1.05	38.9	98	3.5
4.2	70.1477	1.1	7.3	1	1	64.85	1	1	0	0	0	0	0	39.5804	43.5	42	152	88	153	40	85	165	28	46	142	1	0	0	107	30	17.6	0.55	17.3	69	3
22.8	79.1566	1.2	9.4	1	2	53.68	1	1	0	0	0	0	0	35.2579	45	46	148	84	205	43	136	124	26	18	121	1	1	0	127	38	12.3	0.79	43.3	109	3.3
11.7647	85.2885	0.95	6.7	1	1	62.26	1	1	0	0	1	1	0	40.9881	52	53	146	79	210	34	126	204	50	38	111	1	0	0					14.2
23.5294	80.2837	0.76	8	0	1	68.56	1	0	0	0	1	0	0	30.4805	42	38	124	53	139	40	85	92	14	22	144	0	0	0	119	32	5.7	0.85	18.8	62	3.3
10	84.809	0.9	6.5	0	2	52.66	1	0	0	0	0	1	0	21.0484	30.5	32	136	82	121	54	64	41	3	169	58	1	0	0	135	25	14.8	0.34	10.4	45	3.5
1.64	75.1646	1	6.1	1	1	71.42	1	1	0	1	1	0	0	24.5965	38	39.25	108	62	161	57	93	61	11	7	83	0	0	0	138	31		0.53	8.65	72
13.3333	87.1228	0.89	5.9	1	1	69.19	1	1	0	0	0	0	0	33.7621	44.5	41.5	143	80	132	31	63	230	38	6	125	1	1	1					24.2
138.2	84.6888	0.9	5.3	1	1	72.57	1	0	0	0	0	0	0	32.5081	46	43.75	142	86	199	71	114	74	14	19	120	0	0	0	98	35	14.6	0.51	25.4	55	2.6
3	66.108	0.89	5.9	0	1	69.04	1	1	0	0	0	1	0	26.2092	33.5	38			179	47	108	219	24	3	111	1	0	0					22.8
3	74.8508	1.08	6.3	1	1	58.77	0	0	0	0	0	0	0	31.7725	42.75	41	117	77	191	53	109	115	29	3	79	0	0	0	164	44	5	0.66	11.3	91	4.8
6.3	74.5023	1	6.1	1	1	72.68	1	0	0	0	0	0	0	28.1664	40	40	160	70	152	40	88	105	24	25	108	1	0	0	118	31	16.4	0.65	9.5	89	3.6
14.8148	85.0981	0.99	7	1	3	55.48	0	0	0	0	0	0	0	25.6741	34.5	32.5	149	84	144	36	86	112	22	3	90	1	0	2	117	31	6.3	0.43	32.9	67	3
10.4	83.2145	0.9	9.5	1	1	75.07	1	0	0	0	0	0	0	29.0158	41.5	39.5	157	83	155	40	80	203	35	18	206	1	0	0	134	31		0.82	16.14	86
3	72.4899	1	7.6	0	2	56.87	1	0	0	0	0	0	0	39.0137	44.5	50	150	79	169	70	88	50	11	94	128	0	0	14	157	30	4.1	0.8	118.5	71	5.2
3	82.6517	1.01	8.2	1	1	56.19	1	1	0	0	0	1	1	29.6707	40.5	38.5	158	88	159	41	88	152	30	62	128	1	0	0	129	46	11.2	0.13	12.8	72	4
133.8	76.9609	1.1	7	1	2	72.66	1	1	0	0	0	0	0	47.1601	51.75	52	142	80	168	70	89	65	9	59	96	1	0	8	145	26	17.4	0.57	20.5	75	3.7
2.99	89.3267	0.9	6.7	1	3	64.98	1	1	0	1	0	0	0	17.7759	34.5	35.5	98	50	156	64	84	38	8	40	95	0	0	0	121	35		0.43	5.48	64
7.01754	77.0302	1	6.1	1	1	67.93	0	0	0	0	0	0	1	31.1645	38	38	132	68	192	27	126	251	39	11	76	0	1	0	70	39	13.7	0.71	17.7	99	3.2
55.1724	78.8587	1.04	9.2	1	1	57.84	1	1	0	0	0	0	0	31.321	40	38.5	145	82	148	26	59	440	63	3	341	1	0	10	105	33	21	0.76	23.3	80	5.4
58.9744	81.8192	1.1	5.2	1	1	42.94	1	1	0	0	1	0	0	33.6028	43	40.5	147	81	204	47	113	175	44	4	84	1	0	0	159	50	15.9	0.93	7.5	93	5.2
2.6	83.6697	1	5.9	1	1	56.16	0	0	0	0	0	0	1	32.7723	44	44.5	138	74	206	29	131	228	46	8	123	0	0	0	90	31	24.4	0.86	12.6	106	3.5
2.5	81.0047	1.1	7.1	1	2	65.37	1	1	0	0	1	0	0	36.4631	37	44	144	72	158	51	88	112	19	11	149	1	0	0	124	36	20.3	0.38	29.6	78	3.5
79.6	81.0434	1	8.2	1	1	60.7	1	0	0	0	0	0	0	30.0405	42	42.5	165	102	163	26	63	500	74	7	193	0	0	0	101	30		1	19.88	76
12.3	71.6987	0.9	6.5	0	3	55.56	1	1	0	0	0	0	0	27.5342	35	41	96	47	137	72	50	61	15	10	75	1	0	0	136	41	11.5	0.52	10.3	48	4.6
146.429	89.8112	0.9	7.3	1	1	64.21	1	1	0	0	1	0	0	45.4142	50.5	40.5	156	71	171	44	107	140	20	3	139	0	0	0					44.2
534.8	89.8629	0.9	8.3	0	2	44.42	1	1	0	1	0	0	0	43.251	45	51	125	73	225	72	135	104	18	73	238	0	0	0	162	39	8.7	0.58	167	97	4.1
6.8	79.0474	1	7.9	1	1	64.25	0	0	0	0	0	0	0	28.3097	39	39.5	105	61	191	32	135	130	24	8	102	1	0	0	93	26	9.9	0.55	6	101	3.8
29.572	81.1867	1.15	7.5	1	2	57.4	1	1	0	0	1	1	0	37.8764	49	47.5	117	74	117	35	62	114	20	40	147	1	0						32.1
1.24688	88.1053	0.9	6.7	1	1	66.94	1	1	0	0	0	0	0	40.4584	50	50	130	70	191	33	87	268	71	21	130	1	0	0	96	35	24.9	0.55	11.8	67	4.2
2.88184	66.8944	1	6.5	0	1	47.3	0	0	0	0	0	0	0	20.6876	29.5	35	122	65	178	82	90	35	6	10	91	0	0	0	157	34	7.3	0.52	6.2	62	3.3
6.1	83.7081	0.9	6.8	0	2	54.52	1	1	0	1	0	1	0	31.1817	36.5	45	132	66	179	76	94	101	9	107	117	1	0	0	154	42	14.4	0.72	11.4	68	2.7
2.39	89.2711	0.8	6.7	1	1	71.96	0	0	0	0	0	0	0	25.9074	43.5	41	140	75	263	46	162	255	55	7	154	0	0	0	136	35		0.83	15.85	116
2.5	70.5998	1.2	6.8	1	1	48.96	0	0	0	0	0	0	1	34.9873	45.5	42.5	120	85	208	40	122	234	46	6	124	0	0	0	129	42	16.7	0.85	8.7	102	4.3
41.3	60.499	1.2	7.1	1	1	70.94	1	0	0	0	0	0	0	28.6908	41	40	165	85	212	40	112	266	60	7	111	1	0	0	129	36		0.93	14.41	96
190.7	60.308	1.2	6.3	1	1	71.39	1	1	0	0	0	0	0	45.5737	51	49	142	66	123	29	75	88	19	5	100	0	0	0	99	27	8.6	0.44	34.9	68	3
40.5	70.7663	1.1	6.7	1	3	63.6	1	1	0	1	0	0	0	30.1271	43	42	109	66	265	37	206	103	22	6	45	1	0	0	108	26	9.6	0.71	10.9	123	3.8
34.3	76.6631	1	5.7	1	1	68.61	1	1	1	1	1	1	0	35.9192	45.5	49	148	77	116	38	61	83	17	22	112	1	0	0	115	26	9.4	0.6	16.3	58	2.6
3	84.8594	1	6.4	1	1	54.15	0	0	0	0	0	0	0	30.3437	40.5	41	128	79	183	44	115	113	24	5	145	0	0	0	131	37	9	0.41	16	88	3.7
35.4	69.476	1.2	9.7	1	2	72.25	1	0	0	0	0	0	0	28.3209	44	43.5	141	87	146	36	99	65	11	118	163	1	0	0
3	71.0761	1.09	6	1	1	64.55	1	1	0	0	0	1	0	36.4643	49	42	137	86	174	45	112	127	17	26	93	1	0	0					16.3
3	79.0974	1	6.2	1	1	64.16	1	1	0	0	0	0	0	28.8373	38	39	128	80	153	41	92	121	20	10	109	1	0	0					21.7
3	84.0214	0.89	6.9	1	1	74.35	0	0	0	0	0	0	0	29.4481	43	44.5	127	75	136	45	51	159	40	3	104	1	0	1					11.6
2.82087	83.6168	1	5.9	1	1	56.25	1	1	0	0	0	0	0	21.8947	34	33.25	120	72	148	46	72	156	30	9	84	1	0	0	109	28	22.2	0.41	11.5	70	3
64.8	74.6228	1	6.9	1	1	72.45	1	1	0	0	0	0	0	32.5676	44	45	130	62	125	46	50	131	29	5	135	0	0	0	139	39	12	0.86	12.7	50	2.9
97.9	72.309	1.1	6.5	1	1	60.53	1	1	0	0	1	0	1	34.066	46.5	45	111	70	171	35	104	160	32	23	145	0	0	0	109	33		0.98	17.87	100
17	63.803	1.3	8.3	1	2	70.6	1	1	0	1	0	1	0	29.7984	41.5	41.5	142	70	230	49	155	125	26	26	215	0	0	0	135	31		0.64	10.09	94
140.179	85.2115	0.94	9.5	1	1	64.21	1	1	0	0	1	1	0	33.6506	40	39.5	131	74	205	47	119	200	39	34	186	0	0	0					11.6
3	67.8785	1.12	6.8	1	1	66.43	1	1	0	0	0	0	0	35.7573	43.5	42	128	70	135	39	82	68	14	7	85	1	0	3					38.6
8.1	89.5984	1	5.7	1	2	67.42	1	0	0	1	0	0	0	28.1866	38	36.5	138	78	108	40	54	79	14	38	90	1	0	0	121	31	5.2	0.65	14.9	52	2.1
11.1	84.3253	0.8	7.5	0	1	52.74	1	1	0	0	0	0	0	44.3706	53	52.5	168	85	131	38	74	85	19	11	126	1	0	0	112	27	9.2	0.85	11.9	69	2.7
3	83.5847	0.9	7.8	0	2	54.73	1	1	0	0	0	1	0	40.4548	50.4	48	149	83	201	57	120	86	24	47	136	1	0	0	144	42	7.7	0.48		91	4.6
2.6	86.7764	1	7.3	1	3	50.97	1	0	0	0	0	0	0	34.6008	42	42	118	75	101	25	47	192	29	7	152	1	0	0	95	25		0.86	22.48	49
3	72.2121	1.07	7.3	1	1	65.48	1	1	0	0	0	0	0	29.1553	43.5	41	142	68	190	25	75	488	90	5	112	1	0	27					23.5
15.6	83.9484	0.9	7.3	1	1	73.82	1	1	0	0	0	0	1	28.12	38	37.5	136	83	192	56	101	174	35	6	126	1	0	0	158	44	14.6	0.59	20	88	4.2
3	63.3064	1.1	6.4	0	2	59.75	1	0	0	1	0	1	0	43.8166	52	49	165	86	187	54	92	156	41	50	117	1	0	0	169	50	14.4	0.76		86	4.9
2.9	83.1774	1	7.1	1	1	57	0	0	0	0	0	0	0	39.2291	48	47	121	73	223	54	115	217	54	36	188	1	0	0	140	35	17.9	0.84	5.8	90	4.2
3	84.1203	1.14	6.9	1	2	53.85	1	0	0	0	0	1	0	29.755	41	43	130	70	166	42	111	67	13	54	107	1	0	0					14.9
4.5	60.3801	1.2	7.1	1	1	71.22	1	1	0	1	1	1	0	27.5287	39.5	37.5	152	88	196	40	125	151	31	22	140	1	0	0	102	34	20.3	0.78	11.1	96	3.5
3	86.1806	0.94	6.5	1	1	62.6	1	1	0	0	0	0	0	27.8403	40	39	114	65	144	46	82	91	16	4	126	1	1	0					26.8
4.8	73.2574	0.8	6	0	1	72.77	1	1	0	0	0	1	0	28.9988	34	36	125	66	127	61	53	58	13	67	110	1	0	0	131	32	8.7	0.75	9.7	54	4
19.1	82.7831	0.9	6.9	1	1	75.81	1	1	0	0	0	0	0	28.5413	42	38.75	134	70	171	41	113	81	17	7	138	0	0	0	114	32	24.6	0.82	12.5	108	3.9
1.8315	80.1095	1	7.7	1	3	62.35	0	0	0	0	0	0	0	23.804	33.75	34	116	70	242	72	150	46	20	18	117	0	0	0	140	36	17.1	0.5	10.7	92	4
28.6	78.8311	1		1	1	64.64	1	1	0	0	0	0	0	32.3708	42.5	41.5	151	92	182	36	119	97	27	15	103	0	0	0	111	29		0.6	19.31	85
3.5	79.4259	1	6.4	1	1	63.57	1	1	0	0	0	0	0	22.954	35	36	120	65	223	70	144	101	9	160	137	1	0	1	161	34	24.2	0.72	5.7	101	3
3	87.5016	0.8	6.4	1	1	74.81	1	1	0	1	0	0	0	25.6989	39	37	140	80	177	39	127	53	11	8	76	0	0	0	118	28	4.3	0.93	11.4	88	4
3	67.931	1.12	7.8	1	1	66.32	1	1	0	0	0	1	0	37.7686	46	42	153	73	131	41	49	169	41	20	112	1	0	0	119	41	10	0.6	12.5	49	4.5
11.8	77.644	1	7.3	1	1	66.8	1	0	0	0	0	0	0	22.3945	33	36	111	72	139	59	71	66	9	10	116	1	1	0	129	36	9	0.2	8.2	50	2
1.19	80.5213	1	5.7	1	1	61.62	1	1	0	0	0	1	0	37.9767	49.5	45	154	93	159	65	71	88	23	7	113	0	0	0	152	36		0.79	23.05	69
61.2903	80.4896	1.09	7.3	1	2	67.85	1	1	0	1	0	1	0	34.5758	47	44.5	142	57	190	56	119	74	15	87	131	1	0	15					21.8
4.7	71.0631	1	7.3	0	2	59.7	1	1	0	0	0	1	0	29.0016	36.5	36	106	75	376	83	148	303	145	145	143	1	0	0	174	43	26.1	0.69	18.3	110	15.3
55.6	82.4394	0.8	5.4	0	1	55.96	0	0	0	0	0	0	0	19.7068	29.2	31.9	83	51	156	54	88	95	14	321	87	1	0	0	141	27	9	0.74	3.1	77	2.4
10.0775	81.955	0.97	6.8	1	1	64.35	1	1	0	0	0	0	0	27.6465	39	39	126	71	152	39	88	110	25	6	128	1	0	2	130	37	8.2	0.73	27	76	3.7
62.9	89.6536	0.9	8.4	1	1	64.46	0	0	0	0	0	0	0	29.4112	45	49	118	74	155	55	83	95	17	15	180	0	0	0	133	30		0.21	12.39	78
3	87.2768	1.05	5.9	1	2	62.76	1	1	0	0	0	0	0	36.2494	46	42.5	140	80	156	45	94	69	17	69	113	1	0	0					14.3
9.1	75.5086	1	6.1	1	1	70.77	1	1	0	0	1	0	0	31.9542	43.5	42	114	67	163	50	82	154	31	84	122	1	0	0	153	41	16.6	0.67	23.1	89	4.4
1.4892	73.2755	1.1	6.3	1	1	58.64	0	0	0	0	0	0	0	28.5	43.5	43	128	70	166	41	98	121	27	40	68	1	0	0	107	33	17.9	0.53	9.2	78	3.2
3	86.6635	0.72	5.4	0	1	66.98	1	1	0	0	1	0	0	30.6582	35	42	114	62	165	57	90	99	18	8	91	1	0	0	170	31	8.2	0.66	11.8	83	3.7
29.4	87.5429	1.1	7.9	1	2	54.32	1	1	0	1	0	0	0	30.7899	44	43.5	132	84	197	32	120	206	45	49	160	1	1	0	101	32	25	0.35	5.1	105	4.6
5.4	86.7797	0.9	6.2	0	2	49.39	1	1	0	0	0	0	0	29.5464	39	44	122	72	270	68	176	116	26	37	121	0	0	0	143	29	12.1	0.44	11.2	113	5.5
10.1695	78.4216	0.89	6.8	0	2	65.73	1	0	0	0	0	1	0	30.8816	43	44.5	114	72	198	55	106	129	37	71	106	0	0	0	147	38	7.1	0.75	18.9	79	5.3
3	69.5732	1.15	6.3	1	1	58.37	1	1	0	0	0	0	0	26.8891	37	36.5	150	81	152	52	86	90	14	68	115	1	0	0					8.4
3	63.4751	1.12	5.9	0	2	56.27	1	1	0	0	1	1	0	41.4846	45.5	45	122	81	122	31	62	128	29	44	79	1	0	0	105	27	3	0.62	21.9	53	4.1
33.3	78.8599	1.1	7	1	2	69.19	1	1	0	0	0	1	0	23.0536	40	38	120	78	163	37	101	116	25	78	110	0	0	28	101	27	12.2	0.82	46.5	74	4.1
1.8	77.3426	1.1	6.1	1	1	50.95	1	1	0	0	0	0	0	27.5821	37.25	40.25	114	67	233	62	146	93	25	38	305	0	0	9	147	32		0.58	18.73	102
4.8	68.6077	1.1	5.5	1	1	68.01	1	0	0	1	0	0	0	30.1025	38.5	39.5	128	72	222	52	151	67	19	42	105	0	0	0	117	29	13.7	0.48	9.1	90	3.1
3.2	86.8529	0.9	7.8	0	2	49.27	0	0	0	0	0	0	0	37.096	46	51	140	69	197	56	117	91	24	77	67	0	0	7	140	34	11.8	0.49	29.3	82	2.8
6.96864	75.3001	1.1	7.9	1	3	54.76	0	0	0	0	0	0	1	32.9448	41.5	42.5	128	80	190	45	116	132	29	64	141	0	1	0	130	34	21	0.44	8.5	99	4.3
63.4921	66.2593	1.1	7.8	0	2	53.26	1	0	0	1	0	1	0	31.1673	37	39.5	146	102	250	60	149	156	41	100	169	0	0	0	200	49	10.5	0.44	6.4	109	4.8
1.7	85.6039	0.9	6	1	1	71.04	1	1	0	0	0	0	0	38.6814	48	46	135	70	218	41	163	85	14	6	95	0	0	0	113	26	14.3	0.58	16.3	98	3.8
75.3	82.6436	0.9	6.9	1	1	76.05	1	1	0	0	0	0	0	23.6639	41	41	134	84	152	66	80	67	6	6	132	0	0	0	140	30	13.3	0.39	12.8	46	4.4
4.9	73.224	1.1	6.5	1	1	58.74	1	1	0	0	0	0	0	32.1702	44	44.5	136	78	204	47	107	317	50	7	109	0	0	0	133	39	19.9	0.65	22.4	93	4.5
3	68.108	1.16	8.1	1	1	59.91	1	1	0	0	1	0	1	36.4112	49	47.5	127	65	211	46	102	324	63	46	131	1	1	0					29.3
19	89.9943	0.9	6.2	1	1	63.92	1	1	0	0	0	0	0	26.54	41.5	39	140	78	172	31	97	223	44	6	121	0	0	0	104	33	23.7	0.99	11.3	84	4.9
7.6	73.851	1	7.9	1	1	73.93	1	1	0	0	0	0	0	27.5297	38	37	138	72	135	34	64	90	37	13	178	0	0	0	107	27	17	0.69	6.9	72	3.9
3	77.855	1.1	5.7	1	1	50.01	1	1	0	1	0	1	0	27.6994	40.5	41	110	69	141	39	76	121	26	10	90	1	0	0	113	41	9.6	0.32	10.8	70	4.3
3	74.2515	1	5.6	1	1	73.16	1	1	0	0	0	0	0	22.1586	37.5	38	121	74	137	67	50	99	20	27	90	1	0	0	160	31	7.9	0.86	9.3	55	4.1
6.47249	87.0594	0.9	6.8	1	1	68.64	1	1	0	0	0	1	0	28.7554	38	39.5	136	76	182	47	84	132	51	6	101	0	0	0	139	33	20.3	0.63	11.4	67	6.6
43.8	79.437	1	8.1	1	1	63.55	1	1	0	0	0	0	0	29.3839	39.5	36.25	122	70	209	47	142	85	20	131	145	1	0	0	117	30	9.5	0.59	8.5	92	4.1
39	89.1332	0.8	8	1	3	72.18	0	0	0	0	0	0	0	28.2848	43	39	143	86	181	30	98	252	53	7	160	0	0	0	114	27		0.32	25.07	92
3	78.1638	0.99	6.8	1	1	67.58	1	1	0	0	1	0	0	32.6001	43	38.5	141	84	155	44	72	187	39	3	47	1	0	0					28.6
11.4	77.437	1	5.6	1	1	67.18	1	1	0	1	1	0	0	39.9264	54	50	144	91	154	45	75	159	34	7	112	1	0	1	142	33	11.8	0.41	32.7	75	3.9
3	83.0373	1	6.7	1	1	57.24	1	0	0	0	0	0	0	38.1055	46.5	49	147	91	228	37	117	348	74	5	141	0	0	0	130	38	21.3	0.72	17.9	129	5.9
43.4783	89.0544	0.75	7.1	0	1	56.08	1	1	0	0	0	0	0	33.2116	47	45	144	85	126	47	64	117	15	3	102	1	0	0	155	51	8.7	0.8	15	67	2.8
15.4762	77.403	1.01	10.5	1	1	65.53	1	1	0	0	0	0	0	35.0392	48.5	47.5	143	92	204	37	119	248	48	48	298	0	0						31.1
3	81.2304	0.95	6.3	1	1	69.2	1	1	0	0	0	0	0	27.8025	37.5	37	143	76	202	44	124	123	34	60	120	0	0	0	122	45	12.6	0.5	8.7	102	4.5
4.4	87.3166	0.9	7.2	1	1	68.22	1	0	0	0	0	0	0	36.0317	46.5	45	144	78	226	53	119	209	54	134	121	1	0	0	150	39		0.7	32.85	105
4.4	65.0111	1.2	6.9	1	1	60.7	1	1	0	1	0	0	0	33.0074	45.5	46	126	70	108	48	57	35	3	17	156	1	0	12	120	32	4.5	0.23	12.3	54	2.8
2.24719	69.1302	1.1	6.1	1	1	66.93	1	1	0	0	0	0	0	33.4472	44	44	138	80	232	52	153	140	27	10	104	0	0	0	140	37	13.7	0.86	15.8	110	3.2
45.4545	81.6778	0.93	7.5	1	1	72.08	1	1	0	0	1	0	0	36.0651	45	42.5	158	84	107	25	65	124	17	3	145	1	0	0					27
54.1	88.336	1	6.4	1	2	69.44	1	1	0	1	1	0	0	30.5393	43	42	134	68	142	38	81	87	23	24	171	1	0	0	122	29	7.8	0.38	10.6	70	3.1
3	81.1039	1.1	5.2	1	1	44.19	1	1	0	0	0	0	1	41.4876	51	47	131	62	200	32	69	441	99	68	96	1	0	0	145	38	26.9	0.55	43.3	94	11
3	82.712	0.8	5.3	0	1	55.49	0	0	0	0	0	0	0	29.6738	37	35	116	68	130	34	74	107	22	33	87	1	0	0	118	31	6.9	0.43	26.1	70	4.5
5	75.3285	1	7.3	1	1	71.11	1	1	0	1	0	1	0	28.343	40.5	37	158	92	140	37	66	198	37	124	139	1	0	0	119	34	15.6	0.52	16.3	69	2.8
485.549	88.5398	1.09	9.1	1	2	54.28	1	1	0	1	1	0	0	36.6899	42	41	163	75	174	95	75	42	4	52	197	0	0	0					8.3
687.6	82.4824	0.9	7.2	0	2	56.62	1	1	0	1	1	0	0	38.7529	48.5	51.5	145	72	196	35	133	111	28	41	131	0	0	0	112	28	20	0.58	33.3	107	3.6
4.8	84.1326	0.9	5.8	0	2	53.8	1	1	0	0	1	1	0	35.1589	37	39	158	90	207	88	113	71	6	13	99	0	0	5	159	36	11.4	0.47	21.6	104	2.9
7.8	84.5699	0.9	5.8	1	1	72.77	1	1	0	0	0	1	0	40.775	42	42.5	162	72	139	46	64	127	29	12	100	1	0	0	132	32	17.9	0.5	12.9	69	3.4
3	73.2825	1	5.3	1	1	75.03	1	0	0	0	1	0	0	27.2675	40	42	120	67	166	44	95	96	27	5	81	0	0	0	127	30	7.4	0.61		77	2.8
3	72.9462	1.12	6.4	1	1	56.18	0	0	0	0	0	0	0	27.8757	36.5	40	125	75	122	34	77	65	11	29	78	1	1	0					12.1
14.2	86.3568	1	7.3	1	1	51.66	1	1	0	0	0	0	0	28.4101	43	41	111	69	160	40	105	92	15	68	114	0	0	0	109	34	9	0.4	13.1	78	2.5
4.1	67.3966	1.2	6.7	1	1	55.57	1	1	0	1	0	0	1	27.9536	36	35.5	120	82	165	34	91	203	40	19	111	0	0	5	112	33	13.2	0.34	25.4	88	4.1
3	76.846	1.18	6.1	1	2	60.79	1	1	0	0	1	1	0	37.9643	52	48	138	89	168	46	105	97	17	14	74	1	0	0					15.6
8.3	73.2516	1	6.7	1	1	75.09	1	0	0	0	0	0	0	31.1115	45	46.5	153	87	214	40	119	209	55	14	121	0	0	0	118	37		0.49	15.56	97
3	76.9875	0.8	6.3	0	1	65.7	1	1	0	0	0	1	0	36.6348	49	45	125	70	150	34	83	187	33	5	93	1	0	0	125	31	11.1	0.7	44.8	79	3.9
3	88.5234	1.02	6.1	1	2	65.73	1	1	0	1	0	1	0	47.8133	47	48	132	75	192	42	125	122	25	65	72	0	0	4					15.4
81.7073	81.9725	1.03	6.1	1	1	53.99	1	1	0	0	0	1	0	42.8965	49	46.5	139	83	132	37	72	104	23	26	86	1	1	0	119	37	7.3	0.56	30.8	74	4.2
3.5	60.4607	1.2	6.8	1	1	71.03	1	1	0	1	0	1	0	26.4674	37.5	39	126	71	129	52	66	54	11	65	94	1	0	0	124	31	6.2	0.61	7.3	63	2.6
8.49673	78.4797	0.84	8.2	0	1	54.57	1	1	0	0	0	1	0	49.6078	55	54	100	59	196	45	112	191	39	45	221	0	0	0	149	39	9.7	0.89	12.4	88	4.8
10.3093	82.375	1	7.3	1	1	58.38	1	1	0	0	0	0	0	23.8453	34	32.25	124	72	139	41	90	50	8	7	131	1	0	0	108	29	12.9	0.56	12.7	76	3.1
27.5	61.1593	1	7.3	0	1	60.06	1	1	0	0	1	1	0	38.9231	47	46.8	130	65	128	32	75	126	21	60	82	1	0	11	100	23	10.7	0.63	23.4	77	3.1
189.1	77.9179	0.8	7.1	0	1	63.99	1	1	0	0	1	0	0	30.9249	38	46	132	78	213	41	109	395	63	14	112	0	0	0	130	30	26.4	0.67	18.8	114	5.1
3	78.0056	1.16	6.2	1	2	61.6	1	1	0	0	0	0	0	27.2493	35	35	118	74	142	39	80	81	23	19	100	1	0	0					12.1
49.7	82.5785	0.8	6.2	0	1	55.72	1	1	0	0	0	1	0	38.5131	45.25	44	130	70	129	41	67	101	21	6	87	0	0	2	113	27	9.3	0.92	45.7	62	2.6
3	83.6335	0.89	6.7	0	2	56.57	1	1	0	1	0	0	0	29.2974	39.5	37.5	142	78	121	47	68	35	6	30	338	0	0	27	135	29	2	1.24	48.8	37	3.9
17.5	85.3137	1	5.9	1	1	53.39	1	0	0	0	0	0	0	30.1559	36.5	41	143	112	182	30	110	204	42	20	101	0	0	0	112	27	12.2	0.72	20.2	92	3.9
1.9	81.1516	1	5.4	1	1	60.51	1	1	0	0	0	0	0	27.3659	38.5	37.5	117	71	139	54	81	65	4	26	103	1	0	2	129	31	6.8	0.29	2	65	2.4
7.4	62.5599	0.9		0	1	74.97	1	0	0	0	1	0	0	40.7744	34	49	151	79	200	52	123	157	25	165	96	1	0	0
3	78.4072	0.97	7.2	1	1	70.65	1	1	0	0	0	0	0	27.5294	38	39	115	67	109	50	48	68	11	3	123	0	1	0					16.2
338.235	77.2421	0.8	6.6	0	1	65.23	1	1	0	0	0	0	0	34.6098	47.5	47	112	65	215	46	117	232	52	13	113	0	0	0	129	30	17.5	0.31	22.7	119	5.4
4.8	74.9748	1	5.5	1	1	71.78	1	1	0	1	0	1	0	28.4847	37	36	128	72	215	51	147	155	17	32	83	1	0	0	122	28	20.6	0.48	7.4	97	4
1.99	81.1181	0.8	7.8	0	1	58.26	1	1	0	0	0	0	0	43.1115	56.75	56	132	65	212	71	97	183	44	17	162	0	0	1	159	41		0.85	8.36	81
2.6	87.4271	0.9	6	1	1	68.04	0	0	0	0	0	0	0	23.8775	35.5	36.5	110	70	199	48	145	64	6	56	116	0	0	0	119	26	15.4	0.66	2.8	108	3.3
13	61.1534	1.1	14.4	0	1	43.67	1	1	0	0	0	0	0	39.9274	50	58	126	74	203	33	145	183	25	99	313	0	0	10	110	30	16.5	0.66	30.6	110	3.8
9.4	89.5089	0.9	9.9	1	1	64.69	1	1	0	0	0	0	0	28.8675	45	44	146	89	201	31	123	282	47	7	221	0	0	0	102	28		0.92	21.61	100
9.3	70.322	0.9	10.1	0	1	58.32	1	1	0	1	0	0	0	41.2342	45.75	45.25	149	75	180	59	103	93	18	96	281	1	0	22	156	31	6.9	1.27	45	90	3.5
6	75.8921	0.8	6.8	0	1	67.74	0	0	0	0	0	0	0	26.7898	39	38.5	124	66	245	60	143	135	42	6	123	0	0	0	155	39	15.6	0.64	14.4	109	4.1
110.1	76.8786	0.9		0	1	45.63	1	1	0	1	0	1	0	42.9288	45.75	54	157	75	162	42	82	210	38	7	116	1	0	8	137	29		0.79	35.16	84
3	74.3826	0.8	6.7	0	1	70.6	0	0	0	0	0	0	0	27.7556	39	36.5	126	76	232	53	130	212	49	4	114	0	0	0	173	48	16.8	0.94	15.2	117	4.7
22.3404	87.3316	0.81	5.6	1	1	74.36	1	1	0	0	0	1	0	29.5912	44	41	148	80	185	48	109	135	28	86	86	1	0	0	146	39	10.7	0.58	9.1	86	2.7
6.1	89.7227	0.7	6.5	0	1	66.89	0	0	0	0	0	0	0	29.5778	36.5	41	133	69	109	34	60	90	15	7	118	1	0	0	111	24	6.1	0.73	11.6	49	2.9
4.1	76.7169	1	7	1	1	68.51	1	1	0	0	1	1	0	24.0719	35.5	39	178	98	167	60	87	72	20	14	134	1	0	0	142	35		0.65	14.41	70
5.7	86.3871	1	5.6	1	1	51.61	1	1	0	0	0	0	1	26.8578	36	34	106	64	138	35	76	136	27	5	105	1	0	0	114	34	12	0.92	14.8	74	2.4
12.9	85.9005	1	6.5	1	2	73.42	1	1	0	1	0	1	0	30.1999	44.5	38	148	78	184	40	122	95	22	85	92	1	0	24	101	27	15.1	0.89	22.5	98	4
57.2	80.4422	1	7.5	1	1	61.76	1	1	0	0	0	0	1	30.8323	41.5	37.5	123	70	169	30	73	317	66	5	163	1	0	0	100	34	19.7	1.21	13.7	80	4.4
7.16846	77.3398	0.8	7.1	0	1	65.05	1	0	0	1	1	0	0	34.412	38	48	137	73	197	51	119	120	27	95	103	0	0	0	138	34	11.9	0.59	11.1	92	3.9
14.8	65.3294	1	7.3	0	1	50.67	1	0	0	0	0	1	1	48.1599	56	59.25	123	70	229	38	151	321	40	60	119	0	0	0	126	33	18.6	1.06	15.4	117	4.9
3	84.3301	0.76	7.1	0	1	61.56	1	0	0	0	0	0	0	31.1621	41.5	38	154	89	176	67	95	101	14	6	117	0	0	0					10.6
17	72.7881	1.1	7.1	1	1	59.59	1	1	0	0	0	0	0	32.9783	47.5	45.5	102	62	148	40	73	215	35	5	176	1	1	0	127	35	15	0.49	52.9	75	4.4
4.5	83.3822	1	6.6	1	1	56.65	1	1	0	0	1	1	1	34.9323	47.5	45	125	70	152	42	84	133	26	76	96	1	0	2	128	31	10.6	0.86	52	80	3.7
3	82.5964	1.1	6.9	1	2	62.6	1	1	0	0	0	1	0	36.4125	45	44.5	112	69	122	41	61	115	20	92	102	1	0	13	125	35	9.3	0.41	29.8	49	3.1
6.3	84.9608	1	8.7	1	1	53.98	1	1	0	0	1	0	1	31.5841	41.5	43	145	87	177	34	127	124	16	47	120	0	0	0	105	32		0.51	6.63	92
2.9	75.8522	1.1	8.3	1	1	53.72	1	1	0	0	0	1	0	41.0588	48	46	115	75	132	40	50	167	42	7	166	1	0	0
6.7	77.0741	0.8	7.1	0	1	65.54	1	1	0	1	1	1	0	36.4395	44	49	136	74	172	45	102	113	25	22	102	1	0	11	118	30	13.5	0.41	8.9	84	2.6
31.9	85.8026	0.9	7	1	1	70.71	1	1	0	0	0	1	0	38.7532	45.5	43.5	130	69	159	46	102	90	11	9	123	1	0	0	140	34		0.43	16.71	87
205.263	82.9649	0.96	6.9	1	1	64.39	1	1	0	0	0	0	0	33.4085	42	41.5	136	73	241	33	144	281	64	7	124	0	0	0					9.3
3	85.9859	0.89	6	1	1	71.06	1	1	0	0	0	0	0	32.5311	44.5	42.5	143	85	146	45	84	88	17	3	83	1	1	0					12.4
32.8571	87.1604	1.05	8.2	1	2	62.95	1	0	0	0	0	0	0	27.1125	40	35	139	93	117	33	55	94	29	23	218	0	0	16					19.2
5.5	78.9309	1	5.8	1	1	64.46	1	0	0	1	0	0	0	28.871	42.5	40	154	87	157	54	87	60	16	7	121	1	0	0	109	32		0.31	6.92	93
3	86.7903	0.85	6.4	0	2	59.21	1	1	0	1	0	0	0	43.8174	51	50	131	65	136	47	83	53	6	172	97	1	0	0	112	32	3.6	0.59	9.1	59	3
6.7	84.8317	0.9	6.7	1	1	72.33	1	1	0	0	0	0	0	34.4962	44	45.5	136	79	167	44	103	92	20	262	146	1	0	0	111	26	12.3	0.58	9.6	70	3.4
3	68.8688	0.92	6.3	0	1	57.51	1	1	0	0	1	1	1	37.2047	41	43	122	71	152	56	73	139	23	3	135	1	1	0					14.7
109.677	80.3857	1	6	1	1	61.86	1	1	0	0	1	1	0	30.3523	45.5	40	133	88	151	33	88	168	30	3	99	1	0	0					17.6
6.3	79.9465	1	5.6	1	1	62.64	1	0	0	0	1	1	1	30.6478	39.5	44	149	88	158	32	103	115	23	32		0	0	0
6.42202	69.2666	1.19	4.7	1	2	74.12	0	0	0	0	0	0	0	25.1118	35	32.5	123	74	142	51	74	62	17	43	87	1	0	0	140	26	4.6	0.63	8.5	62	3.6
46.7	69.8185	1.2	6.7	1	2	71.55	1	1	0	1	0	1	0	31.0082	45	44	150	82	175	58	112	56	5	26	128	0	0	0
4.6	64.7901	1	6.4	0	1	51.85	1	1	0	0	0	0	0	31.982	38.5	44.5	121	72	199	54	118	128	27	16	86	1	0	0	138	34	10.9	0.51	9	85	3
5.4	86.8822	0.9	6.2	1	1	68.93	1	1	0	1	0	0	0	28.3455	41	42	140	75	180	48	119	81	13	73	96	0	0	0	124	27	8.9	0.6	11.3	86	2.5
5.4	72.8307	0.9	6.6	0	1	53.33	1	1	0	0	0	0	0	30.681	41.5	45.5	130	67	152	50	98	93	4	99	74	1	0	0	124	32	11.1	0.67	11.2	67	2.5
3	65.3983	1	7.5	0	1	50.52	1	1	0	0	0	0	1	43.3262	55	55.5	109	70	202	38	100	204	64	26	152	0	0	4	133	42	13.3	0.79	37.2	114	5.9
7.47664	83.6345	0.93	8.1	1	1	68.71	1	1	0	0	0	0	0	22.4509	33	32	117	83	133	46	74	76	13	46	248	1	0	5					7.6
7.07071	79.1226	0.9	5.8	0	2	62.54	1	1	0	1	1	1	0	39.1003	47	49	138	72	189	64	92	107	33	84	101	1	0	0	182	55	4.1	0.58		83	5.5
77.7	63.8256	1.2	8.4	1	1	63.32	0	0	0	0	0	0	0	29.6464	41	40	130	73	185	35	86	301	64	6	194	0	0	8	103	26	26.4	1.14	16.1	88	5.6
10.8	60.7662	1.1	6.3	0	2	65.58	1	0	1	0	0	1	0	23.7171	43.5	44	138	72	168	41	100	95	27	21	99	1	0	0	101	34	22.2	0.28	14.4	82	3.3
12.8205	67.5298	1	7.8	0	2	66.96	1	1	0	0	0	0	0	23.5624	37	37.5	138	76	230	52	155	114	23	115	83	0	0	1	111	37	21.6	0.26	12.7	95	4.9
3	88.6788	0.89	7.4	1	1	66.67	0	0	0	0	0	0	0	29.1507	37.5	38.5	121	67	278	47	151	365	80	167	186	0	1	0	145	43	26.1	0.61	10.6	138	6.6
3	69.9812	1.09	6.5	1	1	66.76	1	1	0	0	0	0	0	43.9245	43.5	45	116	69	117	49	53	68	15	3	69	1	0	2					18.5
1.25	88.0063	0.9	6	1	1	67.1	1	1	0	0	0	0	0	35.0215	48.75	45.5	138	67	192	40	128	134	24	7	101	0	0	0	116	34		0.67	15.85	99
15.5	66.7556	1.3	7.2	1	2	64.16	0	0	0	0	0	0	0	31.6652	43	46	129	80	194	45	129	66	20	82	113	0	0	0	120	32	6.3	0.55	11.7	92	2.7
16.1	77.4599	1.1		1	2	71.74	0	0	0	0	0	0	0	31.309	43	38.5	128	82	141	50	86	41	5	35	108	1	0	0	106	28	15	0.91	11.2	72	1.8
2.2	87.3227	0.9	6.7	1	1	68.21	1	0	0	0	0	1	0	28.4301	40	41	170	74	188	40	105	174	43	7	150	1	0	0	125	33		1.51	20.17	92
2.9	83.805	1	4.8	1	1	55.93	1	0	0	0	0	0	0	32.3203	46	42	157	91	136	35	67	185	34	8	85	1	0	0	126	30	15.6	0.64	11.7	66	3
3	85.4152	0.94	7.6	1	3	63.87	1	1	0	0	0	0	0	35.3519	47.5	48.5	125	69	163	51	91	101	21	22	178	0	0	0	149	37	5.2	0.61	14.4	72	4.4
105.333	64.6322	1.11	7.6	1	1	74.95	1	1	0	1	0	1	0	31.2182	43	40.5	153	89	211	27	106	252	78	6	130	1	0						11.6
16.2	82.8341	0.8	5.9	0	1	55.28	0	0	0	0	0	0	0	35.1251	47.5	48.75	112	84	152	50	87	88	15	29	90	1	0	0	117	35	20.9	0.4	17.1	73	4.1
3	64.4843	1.21	6.7	1	1	60.43	1	1	0	0	1	0	0	36.0815	45	44.5	135	79	231	42	173	103	16	4	92	0	0	0					14.3
13.8	62.3575	1.1	7.4	0	2	61.9	1	1	0	1	0	1	0	40.9321	47	51	148	67	186	49	110	131	27	9	111	0	0	8	132	32	11.8	0.5	19.1	75	4.1
25.2	78.809	1	7.1	1	1	64.68	1	1	0	1	0	1	0	32.4655	46	42.5	123	65	153	29	71	286	53	7	247	0	0	11	115	31		0.9	29.11	82
4.7	82.8224	0.8	8.2	0	1	55.3	1	1	0	0	0	0	0	32.7323	38.5	41.75	130	82	206	66	125	100	15	28	125	0	0	0	154	36	12.4	0.56	12.4	95	3.4
24.9	60.7289	1.2	7.8	1	1	70.4	1	0	0	1	0	0	0	29.7669	42	38	118	65	137	42	67	99	28	12	71	1	0	4	117	30	12.6	0.45	17.2	62	2.8
27.1	76.2042	0.9	8.1	0	2	67.89	1	0	0	0	1	1	0	28.0176	41	41	145	74	252	71	103	190	78	66	122	0	0	0					11.7
6	85.263	0.9	6	0	2	51.9	1	1	0	0	0	1	0	44.5927	47	48.5	138	70	131	46	74	55	11	66	78	1	0	0	103	27	16.9	0.46	14.2	62	3.4
465.6	66.0607	1.2	8.3	1	1	58.42	1	1	0	1	1	1	1	35.1189	43.5	44	136	79	182	47	98	265	37	8	161	1	0	0	131	39	19.2	0.56	53.7	95	4.6
2.41	78.8514	1.2	7.6	1	2	54.23	1	0	0	1	0	0	0	29.1285	39	41	155	81	249	44	155	148	50	282	134	0	0	0	140	37		0.52	9.51	107
65.2	87.5008	0.9		1	1	67.92	1	1	0	1	0	0	0	28.1052	40.75	37.5	170	90	168	38	88	158	42	6	194	1	0	0
9.70149	60.7129	1.46	8.9	1	2	57.69	1	1	0	0	0	1	0	30.0668	42	38.5	144	85	113	37	30	149	46	6	288	1	0	0					27.3
2.2	67.9194	1.2	8.7	1	1	54.47	1	1	0	1	0	1	1	31.0078	41.25	45	115	75	141	30	65	233	46	6	145	1	0	0	92	40	13.8	0.89	12.2	66	3.6
3	77.3957	0.84	6.1	0	1	56.55	1	1	0	1	0	1	0	51.5129	55.5	56	136	77	217	66	117	145	34	2	74	0	0	3					419.2
6.6	81.0782	0.8	6.8	0	3	58.33	0	0	0	0	0	0	0	29.0491	37	45	103	66	121	42	65	85	14	70	103	1	0	0	112	31		0.31	6.63	55
3	82.6183	1.04	6.6	1	1	51.21	0	0	0	0	0	0	0	27.879	39	38	126	81	177	40	103	147	34	4	143	0	0	0					17.8
149.1	62.9006	1.2	11.1	0	2	45.69	1	1	1	0	0	1	0	36.5035	39	43	101	63	166	55	97	135	14	96	275	0	0	12	170	44	12.1	0.96	37.8	92	3.1
3	85.4447	1.03	6.2	1	2	69.09	1	1	0	0	0	0	0	28.5571	38.5	37.5	185	84	158	48	85	100	25	28	132	1	0	0	153	42	7.5	0.79	11.1	66	4.7
3	89.8896	0.85	6.6	1	1	67.43	1	1	0	0	1	0	0	26.8454	38	36.5	107	76	142	42	44	345	56	5	113	1	0	0	143	34	23.6	0.55	14.4	59	5.6
3	81.9584	1.21	8.4	1	2	47.3	1	1	0	0	0	0	0	32.0042	38	34.5	126	88	178	34	129	77	15	18	103	1	0	0					43
4.2	72.4735	0.9	6.9	0	1	54.03	1	1	0	1	0	1	0	36.1404	38.5	40.75	136	68	209	85	103	125	21	119	83	0	0	0	121	46	11.7	0.72	11.7	52	2.8
7.1	81.3607	1.1	7.5	1	1	43.74	1	1	0	0	0	0	0	29.6175	40	40	119	82	146	65	72	50	9	12	126	1	0	1	144	39	3.6	0.69	6.7	50	2
101.5	75.295	1.2	5.2	1	2	60.8	1	1	0	0	0	0	0	30.856	41.7	37.7	136	77	214	51	79	222	84	105	97	1	1	0	148	37	15.6	0.35	18.8	89	5.7
16.2	81.7524	1	6.1	1	1	59.46	1	1	0	0	0	0	1	29.8416	43	42	118	70	140	25	99	78	16	6	87	1	0	0	55	31	14.1	0.28	3.8	78	2.7
12.2	83.0219	0.9	5.4	1	1	75.4	0	0	0	0	0	0	0	23.8224	35.5	35	130	82	158	63	76	72	19	72	96	1	0	0	150	30	9	0.42	8.7	78	3.9
39.3	69.5854	1.3	5.9	1	2	58.25	1	1	0	1	0	0	0	33.3155	40	41	149	81	170	46	102	105	22	48	186	1	0	0	129	33	11.2	0.26	33.2	81	2.8
3	75.1739	1.01	8.3	1	1	69.69	1	1	0	0	0	0	0	27.9478	40	38	131	82	158	51	100	72	7	89	327	1	0	19					5.2
23.8	64.1802	0.9	6.1	0	1	71.33	1	1	0	0	1	1	0	40.0652	48	48.5	134	70	174	42	80	192	52	7	98	1	0	0	131	32	12.2	0.71	30.4	86	7.6
233.4	64.3024	1.3	6.7	1	2	69.49	1	1	0	0	0	0	0	30.2404	40	43	117	77	205	60	87	105	58	55	96	0	0	10	135	33		0.37	25.07	65
61.9	67.1079	0.9	5.2	0	1	64.98	1	1	0	1	0	1	0	33.8822	40.5	47.5	161	79	140	43	80	114	17	5	129	0	0	0					45.3
4.7	85.5237	1	5.3	1	1	53.04	1	1	0	0	0	0	0	28.6508	43.3	41.3	140	79	201	38	114	163	49	22	107	0	0	0	134	32	12.9	0.91	25	98	3.7
6.6	72.4618	1.2	6.9	1	2	66.26	1	1	0	0	0	1	0	31.3801	45	48	151	87	168	51	108	85	9	100	174	1	0	0	143	33		0.9	19.31	78
9.6	72.2989	1.1	6.6	1	3	60.55	1	1	0	1	0	0	0	30.1502	38.25	39	139	94	188	41	83	263	64	18	95	1	0	0	117	33	19.9	1.03	17.7	82	4.9
0.8	80.1069	0.9	15.3	0	2	60.78	1	1	0	0	1	0	0	30.4444	42.5	44	126	70	240	50	173	82	17	161	238	1	0	1	126	32	14.4	0.75	11.5	108	3.3
3	78.1152	0.94	6.8	0	2	56.88	1	1	0	0	0	1	0	36.1618	44	43	133	73	179	87	74	79	18	131	99	1	0	0	213	46	11.6	0.58	14.4	68	5.8
4.1	78.0413	1.2	7	1	2	55.7	1	1	0	1	1	1	0	29.7183	41	39	124	82	145	56	60	122	29	49	116	1	0	1	138	34	11.1	0.35	21.7	61	6
56.6	79.1059	0.9	9	0	2	62.57	1	1	0	0	0	0	0	34.3931	44	45	127	78	209	45	158	55	6	73	239	0	0	2	122	27	6.2	0.36	56.9	102	2.9
6.76	88.8088	1	9.1	1	2	68.68	1	0	0	1	0	1	0	24.8844	40.75	39.25	118	70	172	31	108	176	33	38	167	1	0	0	104	31		0.61	10.95	83
3.7	84.8363	0.8	7.4	0	1	51.88	1	1	0	0	0	0	0	25.4991	32	37.25	131	77	156	84	66	56	6	24	198	1	0	2	163	31	8.3	0.88	30.3	47	4.1
42.7184	68.7809	1.12	7.5	1	1	64.55	1	1	0	0	0	1	1	33.2059	44	44	152	90	168	33	102	167	33	3	142	1	0	0					16.8
3	74.4114	1.1	6.3	1	1	56.45	1	1	0	0	0	0	0	31.3035	43.5	43.5	116	70	191	66	115	88	10	6	82	1	0	0	163	48	7.6	0.37	22.4	77	2.9
7.2	87.0408	0.7	5.6	0	1	71.21	0	0	0	0	0	0	0	35.3365	41	48	140	79	282	45	215	147	22	54	73	0	0	0	125	30	14.2	0.58	17.2	137	5.6
4.1	83.7461	1	5.9	1	1	56.03	0	0	0	0	0	0	0	39.381	50	49.5	126	85	188	45	124	90	19	9	82	0	0	0	116	29	18	0.6	17.4	96	3.1
10.1	86.044	0.9	5.4	1	1	70.31	1	1	0	0	1	0	0	32.5282	41	41.5	150	84	240	47	161	192	32	74	80	0	0	0	120	35	15.2	0.93	12.3	115	3.9
7.4	82.7468	0.8	5.8	0	1	55.43	0	0	0	0	0	0	0	33.1932	37.5	42	127	71	158	80	64	59	14	48	103	1	0	0	170	38	4.7	0.53	13.2	66	3.5
3	89.2365	0.84	8.9	0	2	57.29	1	1	0	0	1	0	0	41.6029	45.5	48	143	84	158	44	90	99	24	50	94	1	0	2	140	37	8.1	0.43	60.8	68	4
53.2258	87.9453	0.8	6.5	1	1	74.09	1	1	0	0	0	0	0	32.632	45.5	41.5	139	69	159	50	84	182	25	3	100	1	0	0					20.7
3	72.9954	0.8	5.8	0	1	73.28	0	0	0	0	0	0	0	26.9978	32.5	39.5	123	60	174	63	92	101	19	89	89	1	0	0	187	33	10.8	0.63	13.8	81	3.7
11.1	69.2762	1.2	7.9	1	2	72.66	1	1	0	0	0	0	0	30.2346	35.5	40	120	60	151	50	83	95	18	23	75	1	0	27	128	28	14.6	0.66	14.4	77	3.1
18.6	77.1662	0.8	7.1	0	1	65.37	1	0	0	0	0	1	0	27.4179	38.25	40	113	55	196	35	125	298	36	98	110	0	0	0	129	26	15.7	0.71	35	91	4.3
3.8	78.9288	1.1	6.4	1	1	48.06	1	1	0	0	1	0	1	33.3736	46	42	130	76	157	46	89	79	22	6	115	1	0	1	127	34	16	0.43	30.2	84	3.1
4.7	81.6899	0.8	6.3	0	1	57.26	1	0	0	0	1	0	0	46.3403	52	57.5	108	67	199	45	118	140	36	13	75	1	0	2
3	81.0645	0.85	6.7	0	1	47.92	0	0	0	0	0	0	0	36.5033	41	47.5	138	78	183	61	95	175	27	38	80	1	0	0					12.6
58.8832	82.7733	1.2	6.8	1	2	47.32	1	1	0	0	0	0	0	30.9313	39	36	137	82	163	37	108	79	18	60	121	0	0	9	116	37	6.5	0.58	20.2	77	4.6
5.2	83.1774	1	13.7	1	3	57	0	0	0	0	0	0	0	24.8202	37	38.75	132	82	206	41	135	128	30	50	131	0	0	0	111	33	13.7	0.34	10.8	99	3.7
3	123.109	0.5	5.8	0	2	58.62	0	0	0	0	0	0	0	26.7374	41	37.5	137	82	161	48	97	83	16	5	99	0	0	0	164	43	4.4	0.47	32.2	79	4.1
13.3	109.81	0.6	6.1	0	3	45.35	1	1	0	0	0	0	0	32.0724	40	41	108	61	242	75	129	162	38	10	120	1	0	0	175	42	18.9	0.59	4	99	3.6
1.27	108.161	0.9	6.6	1	2	58.75	1	1	0	0	0	0	0	44.6923	44.5	42	127	76	219	38	160	89	21	30	63	0	0	0	120	29		0.77	12.97	105
3	95.7348	0.78	5.1	1	1	63.49	0	0	0	0	0	0	0	28.5775	40	39	121	65	100	39	51	53	10	7	59	1	1	0	117	26	0.8	0.38	14.8	41	1.9
5.5	93.2699	0.6	6.4	0	1	68.59	1	0	0	0	0	0	0	34.9498	42	45	155	83	177	63	93	97	21	32	96	1	0	0	164	31	14.3	0.51	10.1	77	3.4
3	99.9363	0.58	8	0	1	60.35	1	1	0	0	0	0	0	31.6838	44	38	141	79	207	86	102	93	19	26	162	1	0	0	196	47	16.5	0.99	15.8	69	5.4
3	102.05	0.67	11.5	0	2	71.62	1	0	0	0	0	0	0	39.9393	46	49	148	78	175	64	96	90	15	3	105	1	0	2					11.8
3	110.364	0.9	8.6	1	2	55.88	0	0	0	0	0	0	0	37.0214	46.5	47	112	70	206	38	146	108	22	32	139	0	0	0	109	30	9.3	0.37	34.9	106	3.1
177.215	93.4321	0.84	11.4	1	1	62.62	1	1	0	0	0	1	0	34.8346	42	42.5	136	76	137	42	59	161	35	7	290	1	0	4					23.9
3	103.303	0.69	7.7	0	1	47.5	1	1	0	0	0	0	0	39.0851	46	47	127	74	161	52	92	75	17	100	198	1	0	0	154	36	5.2	0.59	14.4	72	3.7
10	108.691	0.8	5.6	1	1	43.94	1	1	0	0	0	0	0	35.2651	45	41	140	72	145	35	93	86	17	14	90	1	0	0	111	32		0.66	25.65	76
3	101.667	0.8	5.7	1	1	53.45	1	1	0	1	0	1	0	30.4294	41.5	40	125	74	114	40	55	93	19	18	91	1	0	0	132	37	7.6	0.56	16.1	50	3
3	90.5937	1.03	5.5	1	2	60.76	1	1	0	1	1	0	0	32.8762	43	42	147	89	128	34	70	142	24	63	55	1	0	0	122	33	6.2	0.66	20	70	3.2
3	103.484	0.82	7.2	1	2	70.49	1	1	0	0	0	0	0	27.0927	36	40	183	95	156	48	83	163	25	9	101	1	0	0					12.7
3	93.4365	0.8	6.6	0	2	59.14	0	0	0	0	0	0	0	23.3531	30	35.5	114	72	183	70	94	82	19	73	174	0	0	0	184	36	8	0.62	7.3	79	4.6
12.069	93.8667	0.83	6.3	1	1	62.66	1	1	0	0	0	0	0	31.0619	45.5	44.5	130	80	119	33	57	177	29	3	112	1	0	0					4.2
3	91.4221	0.78	6.1	0	2	66.6	1	1	0	0	0	0	0	33.2324	37.5	38			164	64	93	46	7	43	76	1	1	0	146	34	3.2	0.79	6.6	64	3.2
3	102.492	0.94	7.3	1	2	58.93	1	0	0	1	0	1	0	36.5097	46.5	43	144	84	114	37	54	109	23	7	181	0	0	17					32.1
51.3	115.237	0.8	6.6	1	2	56.62	1	1	0	1	1	1	0	43.0402	41.5	41	165	92	197	47	130	111	20	51	153	0	0	0	141	36	16.5	0.71	18.8	87	3.4
1.77	92.1111	0.7	6.7	0	1	63.15	1	0	0	1	0	0	0	28.2354	37	38.5	122	85	208	52	106	246	50	19	124	1	0	0	152	28		0.55	16.43	101
3	101.239	0.8	7.7	1	1	54.05	0	0	0	0	0	0	0	28.3368	40	37.5	130	75	147	44	82	115	21	181	148	1	0	2	139	49	9.6	0.44	14.5	70	4.4
6.7	100.438	0.7	7.3	0	1	50.83	1	1	0	0	1	1	0	37.5519	41.5	43	154	85	182	35	115	182	32	14	146	1	0	0	110	35	15.5	0.78	13.9	106	3.7
3	114.731	0.85	10	1	2	53.7	1	1	0	0	0	0	0	32.9068	42.5	42	107	74	218	69	131	76	18	36	208	1	0	0					12.2
354.839	94.3748	0.94	10.9	1	1	49.67	1	1	0	0	0	1	0	32.5088	42	39.5	150	100	234	42	157	184	35	6	297	0	0	0					4.2
3	98.8003	0.7	6.5	0	1	53.17	1	1	0	0	0	0	0	34.6916	45.5	49.5	116	70	141	58	73	88	10	32	110	1	0	0	150	38	8.9	0.7	7.7	62	4.1
3	115.46	0.82	6.3	1	2	54.9	1	1	0	0	0	0	0	31.4759	41	37.5	151	97	226	31	110	174	85	15	102	0	0	0					19.7
3	121.383	0.75	5.6	1	2	53	1	0	0	0	0	1	0	25.5903	35.5	35	127	76	155	51	91	55	13	14	85	0	0	3					37.4
3	109.487	0.95	5.8	1	2	47.71	0	0	0	0	0	0	0	27.594	32	30	103	67	174	65	99	55	10	59	59	0	0	0					6.6
6.6	90.2167	0.8	6	1	1	70.46	1	1	0	0	1	1	0	29.1708	38.2	38.4	151	73	147	58	82	53	7	8	158	0	0	6	139	31	7.5	0.56	12.4	59	2.9
47.4074	91.7626	0.86	7.9	1	1	63.81	1	0	0	0	0	0	0	32.263	42.5	43.5	142	79	164	33	93	237	38	10	149	1	0	0					21.6
4.7	102.682	0.7	7.7	0	2	68.69	1	1	0	0	0	1	0	23.6572	35	37	160	74	183	79	88	94	16	153	148	1	0	0	173	48	11.7	0.74	10.2	70	4.3
3	95.4426	0.83	8.1	0	2	49.78	1	1	0	0	0	1	0	43.3914	45.5	44	122	80	145	42	90	89	13	24	132	1	0	0	130	32	3.9	0.49	7.3	63	3.9
2.3	127.068	0.7		1	2	50.52	0	0	0	0	0	0	0	23.3498	32	31	137	90	185	46	120	81	19	14	146	0	0	1	130	31	7.5	0.46	15	77	2.9
9.4	108.226	0.8	10.8	1	1	44.55	0	0	0	0	0	0	0	25.7544	36	36	112	69	179	47	106	124	26	84	245	0	0	0	121	38	10.3	0.7	2.2	91	3.9
3	96.8509	0.74	6.8	1	1	64.92	0	0	0	0	0	0	0	31.7438	41	40.5	128	68	149	48	87	84	14	17	90	1	0	2					15.7
37.5	96.7604	0.7	12.3	0	1	56.14	1	0	0	0	0	0	0	48.119	59	53.5	154	74	233	47	147	218	39	78	316	1	0	0	132	32	22.2	0.99	16.3	121	4.7
9.9	97.4701	0.9	8.4	1	1	52.56	1	1	0	0	0	0	0	31.3258	42	44	115	68	169	41	96	145	32	6	211	1	0	0	115	32	13.2	0.58	16.9	80	2.1
4.7	108.832	0.9	5.3	1	2	57.87	1	1	0	1	0	0	0	39.4991	45.5	48	138	79	150	52	72	104	26	134	108	1	0	0	134	32	9	0.57	12	74	3.2
11.9	101.837	0.6	11.6	0	1	56.08	0	0	0	0	0	0	0	26.9226	38	37	118	72	166	47	91	127	28	14	302	1	0		131	30	13.4	0.49	17.2	82	2.7
10.8	102.305	0.8	5.9	1	1	52.56	0	0	0	0	0	0	0	31.2842	40.5	41	122	87	181	32	109	213	40	7	107	0	0	3	120	30		0.56	5.48	80
3	90.629	0.65	7.4	0	1	68.93	0	0	0	0	0	0	0	27.7465	38	37.5	129	67	154	54	78	105	22	3	162	0	0	1	154	40	7	1	26.4	66	5.1
3	106.27	0.55	6.2	0	1	54.09	1	1	0	0	0	0	0	38.0205	45.5	45	120	54	160	49	77	174	34	5	84	0	0	1	158	39	12.5	0.87	36.6	79	5.2
17.7	90.8452	0.7	6.5	0	1	65.12	1	1	0	0	0	1	0	38.0445	48	46			208	53	137	110	18	12	164	0	0	0	137	29	10.6	0.58	29.3	96	4
659.2	99.7628	0.7	7.8	0	1	51.79	1	1	0	0	0	0	0	33.2998	41	47	134	76	216	64	133	112	19	21	118	1	0	0	170	39	8.4	0.56	31.1	94	3.8
7.7	101.945	0.9	7.4	1	1	46.17	1	1	0	0	0	0	0	34.6754	48.25	47.75	126	87	191	33	114	266	44	7	151	1	0	0	122	34		0.83	34.29	92
17.8295	104.829	0.75	8.4	0	2	53.87	0	0	0	0	0	0	0	33.1583	39	42	113	79	242	39	161	190	42	48	132	1	0	0					22.2
26.4	97.1035	0.8	6.4	0	2	53.66	1	1	0	0	0	1	0	25.9773	33	36.5	145	85	176	67	67	137	42	29	95	0	0	14	160	27	11.3	0.46	10	58	5.7
100	119.95	0.75	8.8	1	2	54.69	1	1	0	0	0	1	0	29.4573	41	42	158	91	162	28	87	207	47	15	164	0	0	5					25.9
3	104.205	0.74	10.8	0	2	57.03	1	1	0	0	0	1	0	41.9232	47.5	48	123	70	156	43	94	100	19	105	215	0	0	0	138	41	4.2	0.62	26	79	3.9
3	97.6168	0.7	6.4	1	1	67.05	1	0	0	0	0	0	0	28.018	37.5	41.5	154	94	153	35	106	82	12	6	142	1	0	0					10.5
39.5	97.1757	0.6	9.2	0	1	62.75	1	1	0	1	0	1	1	38.3818	58	57.5	118	86	137	37	67	173	33	94	171	1	0	1	109	29	14.3	0.61	7.5	70	3.9
3	127.077	0.69	5.7	0	2	39.02	1	0	0	0	0	0	0	37.5056	45	44	143	90	151	50	88	69	13	74	93	0	0	0					8.7
3	91.9691	0.9	6.2	1	1	60.83	0	0	0	0	0	0	0	28.8754	41.5	41	128	72	211	55	126	108	30	43	141	1	0	0	155	34	10.3	0.35	10.6	99	4.3
55.7692	106.565	0.6	6.2	0	1	49.62	0	0	0	0	0	0	0	31.982			138	88	157	42	92	113	23	38	143	0	0	0	138	29	6.7	0.67	19.1	77	4.3
3	94.8271	1	5.9	1	1	38.34	0	0	0	0	0	0	0	26.7409	34.5	35	117	75	164	39	74	125	51	4	61	0	0	0	127	42	10	0.24	7.2	72	3.7
9.49153	102.125	0.77	10.4	0	2	53.06	1	1	0	0	1	1	0	35.327	42.5	38.5	134	74	185	67	92	85	26	22	184	1	0	8	194	39	8.6	0.89	23.1	71	5.7
3.7594	100.633	0.7	7.2	0	2	71.56	0	0	0	0	0	0	0	25.257	29.5	32	140	76	225	80	126	84	19	37	125	0	0	0	147	35	17.7	0.64	3.8	90	4.9
8.3	94.477	0.9	7.3	1	1	57	1	1	0	0	1	0	0	37.4381	46.5	45.5	142	88	164	35	87	212	42	9	132	1	0	0	109	29	20.2	0.77		80	3.7
3	97.0259	0.7	7.2	0	1	55.75	1	1	0	0	1	1	0	45.824	55.5	52	124	56	169	64	87	67	18	43	141	0	0	9	156	37	7.9	0.6	14.5	60	4.7
2.5	104.406	0.9	6.6	1	2	63.78	1	0	0	0	1	1	0	23.6718	31	30	118	80	157	50	92	118	15	94	107	1	0	0	133	32	20.8	0.81	7.5	77	3.9
1.61	91.596	0.8	6.3	1	1	68.3	0	0	0	0	0	0	0	31.6829	44.75	43.25	110	69	208	36	135	146	37	7	102	1	0	0	127	36		0.33	12.68	102
43.6	109.353	0.7	9	0	2	59.73	1	1	0	1	0	1	0	34.014	41	44	130	74	177	53	98	98	26	112	127	1	0	1	137	32	12.3	0.76	11.5	85	4.3
172.2	111.896	0.5	10.1	0	1	51.21	1	1	0	0	0	0	0	54.707	56	57	142	78	144	45	79	86	20	11	233	1	0	5	134	29	7.9	0.84	46.5	72	3.1
13.7	111.179	0.6	7.1	1	1	57.55	1	1	0	0	0	0	0	36.0108	48.75	47	120	70	180	38	120	197	22	6	130	0	0	0	110	30	19.9	0.6	24.2	89	4.3
3	105.479	0.56	6.9	0	1	54.31	1	1	0	0	0	1	0	27.6483	36	34.5	114	67	207	70	120	76	17	3	173	0	0	0	172	40	10.1	1.23	11.2	80	3.6
5.5	92.5781	0.7	7.5	0	1	62.43	1	0	0	0	0	0	0	39.6467	47	51	160	73	182	61	88	132	33	6	113	0	0	0	141	42	12.5	1.11	20.5	80	3
3	101.496	0.74	6.5	0	2	60.78	1	1	0	0	0	0	0	37.766	49	45	132	87	168	47	102	80	19	36	93	0	0	0					23
3	91.0499	0.9	5.9	1	1	62.26	1	0	0	0	1	0	0	39.9195	43.5	45.5	154	96	167	37	102	112	28	4	100	0	0	0					22.7
3	100.538	0.76	6.1	0	2	57.54	1	1	0	0	0	0	0	30.9965	39.5	39	116	74	169	89	67	70	13	112	98	1	0	0					5.6
3	105.372	0.59	6.4	0	1	52.01	1	1	0	0	0	0	0	34.2185	37.5	46.5	115	72	176	45	109	130	22	60	122	1	0	0	148	35	10.8	0.54	13.9	94	4.2
38.1579	107.63	0.81	5.8	1	1	44.61	1	1	0	0	1	0	0	29.2307	38.5	36.5	104	60	126	38	59	160	29	4	87	0	0	0	133	36	10.3	0.58	4	56	3.2
55.6522	98.3445	0.8	7.7	1	1	58.18	1	1	0	1	0	0	0	31.2076	40.5	39	115	79	127	46	67	88	14	4	122	1	0	1					783
3	114.88	0.6	8.4	0	2	59.93	1	1	0	0	0	0	0	29.487	40	43	133	70	146	78	56	52	12	79	156	1	0	0	183	36	5.4	0.66	8.9	53	3.2
3	102.253	0.9	6.2	1	1	45.74	1	1	0	0	0	1	0	35.9254	46	42	131	82	168	36	82	254	50	5	106	1	0	0	136	36	15.5	0.5		91	4.6
4.9	98.2578	0.9	7.1	1	2	72.42	1	1	0	0	0	0	0	24.2735	35.2	35.6	133	70	173	72	80	137	21	12	118	0	0	0	192	40	12.5	0.81	10.1	72	2.4
3	148.748	0.4	9.5	0	2	42.14	1	1	0	1	0	0	0	65.3103	47.5	42	148	88	213	58	133	109	22	35	171	0	0	0	167	38	7.9	0.89	11.6	97	4.5
100	103.967	0.59	11.3	0	1	53.92	1	1	0	0	0	0	0	28.5146	40	39.5	180	90	178	59	96	119	23	6	316	0	0	0	162	37	8.5	0.7	13.9	78	4.7
12.1	120.477	0.8	6.3	1	2	50.29	0	0	0	0	0	0	0	23.6474	29.25	34	135	81						9	112	0	0	0					6.2
3	97.9871	0.92	6.1	1	2	69.03	1	1	0	0	0	0	0	32.4257	43	45	141	86	165	60	87	77	18	76	113	1	0	0					11.1
3	96.3962	0.74	7.1	1	1	65.59	0	0	0	0	0	0	0	33.2205	44	41	123	76	148	42	82	106	24	5	129	1	0	0	125	35	7.7	0.46	29.8	67	3
3	95.1192	0.85	6.6	1	1	59.38	1	1	0	0	0	0	1	35.4735	45	44.5	128	78	191	35	126	112	30	10	108	0	0	0	110	32	8.2	0.7	13.3	103	4.2
59.2	90.2561	0.8	8.2	0	2	64.07	1	1	0	1	0	0	0	35.3927	41	41.5	130	65	198	73	115	46	10	77	120	0	0	0	142	35	19.6	0.21	6.8	80	3.2
3	90.9029	0.9	6.5	1	1	62.49	0	0	0	0	0	0	0	36.589	48	47	131	70	204	33	113	263	58	3	106	0	0	6					12.5
3	107.856	0.83	6.9	1	2	63.89	1	0	0	1	0	0	0	28.0077	40.5	38.5	124	69	97	41	46	59	10	51	78	1	1	11					18.3
3	103.192	0.88	6.2	1	2	66.76	1	0	0	0	0	1	0	26.1258	33	32	131	76	162	33	119	66	10	84	90	0	0	0	104	29	4.1	0.46	16.6	88	3.9
43.4	105.115	0.6	7.5	0	1	51.57	1	1	0	0	0	1	0	32.1873	36.5	37	122	70	168	55	100	98	13	26	165	1	0	0	117	37	23.4	0.63	10.7	79	4.4
3	101.584	0.75	7.7	0	1	37.34	0	0	0	0	0	0	0	26.091	37.5	35	102	63	187	51	121	63	15	142	122	0	0	1	152	30	4.9	1.13	10.1	87	3.8
5.7	90.2539	0.9	6.9	1	1	63.51	1	1	0	0	0	0	0	33.342	44.1	44.5	96	73	130	33	74	151	23	24	110	1	0	0	98	27	10.8	0.59	22.1	67	3.7
3	100.087	0.8	6.5	1	1	55.68	1	1	0	1	0	0	1	37.1795	49.5	48	121	69	145	22	97	141	26	8	132	1	0	0	88	30	9.3	0.5	114.8	100	3.1
27.2	111.337	0.7	6.4	0	2	57.17	1	0	0	0	0	0	0	33.1763	39	47	162	86	238	63	164	75	11	71	89	0	0	0	149	36	9.6	0.37	20.7	106	4.5
45.4545	104.323	1	6.9	1	2	45.76	1	1	0	0	0	0	0	37.7388	49	47.5	121	99	186	40	121	140	25	38	113	0	0	0	134	41	9.5	0.65	9.4	93	4.2
1.6	102.808	0.9	6.3	1	1	44.97	0	0	0	0	0	0	0	24.7523	39.5	38	126	94	153	20	99	175	34	25	79	0	0	0	82	26		0.26	35.45	104
593.893	94.5036	0.9	5.1	1	1	56.96	1	0	0	0	1	0	0	40.0101	47.5	45	145	88	157	48	84	101	25	12	100	1	0	0	159	53	8.9	0.15	21.9	73	5.1
34.3	92.8389	0.9	8.7	1	1	59.49	1	1	0	0	0	0	0	30.6293	43	41.25	118	72	253	30	171	228	52	8	162	0	0	3	102	29	24.7	0.79	13.6	129	3.8
5.11509	94.007	0.9	7	1	1	57.71	0	0	0	0	0	0	0	36.6764	47.5	46	130	81	196	51	98	169	47	24	91	1	0	0					5.7
59.7561	91.9462	0.81	10	1	1	67.03	1	1	0	0	0	0	0	36.7838	42.5	42	127	82	132	40	71	101	21	5	228	1	0	0					11.8
0.974	90.531	1	6.4	1	1	44.94	1	1	0	0	0	0	0	41.2099	50.75	52	115	74	190	42	94	271	54	47	89	1	0	0	131	36		0.59	36.89	82
1.4	110.058	0.8	6.5	1	3	42.16	0	0	0	0	0	0	1	28.4606	37	39	120	84	209	26	145	163	38	7	122	0	1	0	95	27		0.66	12.68	105
5.6	127.855	0.6		1	2	58.66	1	1	0	0	0	0	0	23.3222	36.5	37.5	130	83	161	38	105	74	18	16	143	0	0	0	109	28		0.8	14.7	75
3	106.264	0.8	6.9	1	2	68.16	1	1	0	0	0	1	0	41.8851	50	45	133	69	130	55	60	94	15	29	139	1	0	1					32.7
3	124.686	0.6	5.7	0	2	48.27	1	1	0	0	0	1	0	36.9832	39	41.5	132	79	148	65	70	89	13	38	66	0	0	0	177	40	6.7	1.02	18.2	59	6.1
102.913	122.335	0.7	5.4	0	2	43.76	1	0	0	0	1	0	0	38.393	41.5	42.5	157	88	194	59	103	138	32	38	84	0	0	0	187	45	12.1	1.17	9.8	88	5
58.4	96.1131	0.7	6.4	1	1	69.26	1	1	0	1	0	0	0	24.9215	36.5	37.75	142	78	198	55	120	106	23	6	152	1	0	0	117	32	14.4	0.79	10.6	49	2.3
133.333	90.8182	0.79	5.4	1	1	70.25	1	1	0	0	0	0	0	41.7581	40	40.5	153	86	146	34	91	125	21	11	86	0	0	0					12.4
4.9	123.701	0.8	12.8	1	2	46.53	1	1	0	0	0	0	0	34.1293	41.5	40	123	81	259	28	165	251	66	7	211	0	0	0	99	28		0.1	36.89	121
3	101.032	0.6	6.6	0	3	57.21	1	1	0	0	0	0	0	25.2747	36	35	119	73	131	42	78	45	11	43	134	1	0	0	138	33	2.3	0.54	21.5	67	2.3
3	92.8243	0.8	6.4	0	1	39.07	0	0	0	0	0	0	0	22.2995	31	34	121	71	152	52	85	91	15	21	133	0	0	1	147	40	9.3	0.7	4	80	2.2
4.5	96.1982	0.9	6.1	1	1	54.43	1	1	0	0	0	0	1	35.5051	47	47	130	80	156	39	102	116	15	6	107	0	0	0	113	32	20.6	0.58	14.4	73	4.9
146.341	98.0223	0.71	7.1	0	2	72.86	1	1	0	0	0	1	0	34.793	44	49	160	73	226	64	142	122	20	15	173	1	0	14	190	36	9.9	0.67	68.4	117	4.7
49.9	92.2214	0.9	7.2	1	1	60.44	1	1	0	1	0	0	0	22.8915	36.25	37	128	70	183	88	83	50	12	20	103	1	1	0	160	36	14.2	0.43	5.9	65	4.2
49.4505	101.656	0.81	5.7	0	2	45	1	1	0	0	0	0	0	36.9436	42	40	123	65	222	72	134	106	16	23	76	1	0	0	196	35	11.5	0.71	3	86	4.3
3	107.487	0.72	11.2	1	1	51.69	1	0	0	0	0	0	0	32.4614	38.5	39.5	137	81	200	53	137	68	10	3	264	0	0	0	147	40	4.8	0.56	10.8	100	3.8
29.8	92.8845	0.9	6.4	1	1	59.42	0	0	0	0	0	0	0	25.3287	35.5	33.5	117	68	140	28	88	115	24	65	111	1	0	0	105	28	7.5	0.23	11.2	88	3.4
70.6	93.0291	0.8	8.6	1	1	66.09	1	1	0	0	0	0	0	34.0566	45.5	44	145	92	148	43	82	106	23	8	149	0	0	0	116	39	7.7	0.51	23.3	75	3.4
3.8	121.777	0.7	7.3	0	2	44.41	1	0	0	0	0	1	0	28.5765	35	35.5	131	81	224	42	114	455	68	54	145	0	0	0	122	32	22.5	0.68	53	108	4.2
3	96.2632	0.99	5.1	1	3	37.93	1	1	0	1	0	0	0	32.826	41	40	138	68	193	32	70	358	91	4	79	0	0	0	135	43	20.3	0.6	13.4	107	7.8
21.9355	93.0879	0.8	7.2	1	1	66	1	1	0	0	1	0	0	32.3076	43.5	40	150	68	149	34	70	232	45	23	143	1	0	0	126	35	15.3	0.55	12.4	78	5
3	131.123	0.61	7.1	0	2	40.33	1	1	0	0	0	1	0	40.2484	39.5	40	108	76	170	52	99	85	19	144	73	0	0	0					27.2
22.2222	97.7116	1	7.9	1	2	55.08	0	0	0	0	0	0	0	37.6422	50	45.5	138	75	173	56	104	67	13	9	166	1	0	0	174	50	4.1	0.37	28.1	78	3.5
3	99.6028	0.67	6.2	0	1	54.07	1	1	0	0	0	0	0	44.0769	53.4	54.5	125	64	134	33	64	194	37	49	167	1	0	0	123	35	12.4	0.87	34.8	75	4.4
11	90.9348	0.9	7	1	1	62.44	1	1	0	0	0	0	0	31.905	43	40.5	175	95	197	45	115	127	37	8	94	0	0	2	126	30	12.1	0.55	11.1	100	3.2
3	109.998	0.6	6.4	1	1	59.07	0	0	0	0	0	0	0	34.0516	49.5	48.25	134	75	166	29	101	194	36	3	122	0	0	0	110	30	11.3	0.59	20.9	95	4.1
9.1	94.6772	0.8	6.8	1	1	63.59	1	0	0	0	0	0	1	31.7999	41.5	39.5	125	80	205	50	107	215	48	7	144	1	1	0	140	35		1.29	22.48	99
3	101.771	0.67	7.2	1	1	63.68	0	0	0	0	0	0	0	27.8074	40	43	129	81	161	41	96	131	24	21	123	1	0	0					13.6
11.8919	118.649	0.66	5.7	0	2	50.87	1	1	0	0	0	1	0	39.1568	48.5	47.5	161	85	189	52	106	133	31	24	90	0	0	0	153	41	9.8	0.53	38.2	85	5.9
3	90.2841	1.07	8.3	1	2	54.69	1	1	0	1	0	0	0	31.6573	40.5	40	145	83	180	45	102	105	33	24	127	1	0	0					15.9
10.7143	94.4197	0.87	7.1	1	1	59.07	1	1	0	0	1	0	0	29.7984	41	37.5	132	76	173	29	103	241	41	7	113	0	0	0	113	36	14.4	0.64	15.2	107	4.9
3	104.265	0.6	7	1	1	66.69	1	1	0	0	0	0	0	37.3355	49	48.5	124	69	118	56	48	54	14	22	146	1	0	2	148	39	3.9	0.89	23.6	42	2.5
46.6	91.9301	0.7	9.5	0	1	63.43	1	1	0	1	0	0	0	28.6702	37	37.5	142	83	139	48	46	266	45	42	153	1	0	2	138	30	21.3	0.98		61	3.9
2	124.093	0.8	7.9	1	2	46.08	1	1	0	1	0	0	0	29.3158	39	40	119	76	146	58	79	67	9	20	116	1	0	0	140	39	9.3	0.42	6.6	58	2.3
318.182	93.7324	0.87	6.6	1	1	60.11	1	1	0	0	0	0	0	37.5978	49	48	116	71	137	25	83	179	29	20	160	1	0	11					37.2
3	101.366	0.6	5.7	0	1	56.74	0	0	0	0	0	0	0	22.9169	30	36	125	73	161	68	84	50	9	42	106	0	0	0	169	35	7.9	0.58	2.4	63	3.5
2.9	109.207	0.9	5.5	1	2	57.38	1	0	0	1	0	0	0	24.1222	33	32.5	109	67	185	76	94	67	15	98	84	0	0	0	166	49	10.8	0.39	7.7	76	2.5
29.3478	94.8028	0.9	6.1	1	1	56.51	1	1	0	1	0	0	0	25.144	35	34	116	75	129	40	62	116	27	61	131	1	0	0	123	30	9.1	0.18	7.1	67	3.2
3	101.22	0.63	6.6	0	1	54.66	1	1	0	0	0	1	0	37.5953	47	47.5	122	88	228	39	144	248	45	3	114	1	1	0	138	42	14.7	0.95	47.5	137	4.9
3	115.633	0.6	6.7	0	2	59	1	1	0	0	0	0	0	31.2948	37	35	119	75	137	56	72	53	9	10	83	1	0	0	148	44	4.5	0.55	22	57	3.8
3	110.187	0.8	5.9	1	2	63	1	0	0	1	0	0	0	24.8903	34	32	120	75	118	28	71	83	19	6	155	0	0	0	108	31	5.1	0.35	13.1	68	4.1
2.4	101.015	0.9	7	1	2	68.48	1	1	0	0	0	0	0	27.0234	37.5	36.5	130	84	162	35	113	53	14	34	84	1	0	0	101	27	19.5	0.34	6.6	87	3.4
3	90.1856	1	6.1	1	2	66.49	1	1	0	0	0	0	0	37.287	48.5	47.5	113	69	196	54	82	271	60	55	105	1	0	0					13.3
3	90.1514	0.71	5.7	0	1	63.77	1	0	0	1	0	1	0	27.9324	40	36	131	81	154	68	66	96	20	3	81	1	0	0					10.6
425.373	91.0769	1	6.1	1	2	65.09	1	1	0	1	0	1	0	24.4428	34	34.5	163	106	155	37	83	111	35	83	125	0	0	0	118	33	7.4	0.6	21.3	81	6.4
11.1111	107.744	0.69	8.4	1	1	53.84	1	1	0	0	0	0	0	33.3527	48.5	46.5	114	71	212	41	126	194	45	76	97	1	0	0	139	36	11.4	0.39	5	101	4.5
32.8571	98.54	0.7	7.2	1	1	65.71	1	1	0	0	1	0	0	24.8651	39	37	120	70	179	49	117	112	13	18	145	1	1	0	159	33	11.2	0.55	9.3	100	3.5
3	102.082	0.57	7.6	0	1	58.14	0	0	0	0	0	0	0	30.8067			134	60	202	52	133	80	17	8	139	0	0	0	155	40	4.6	0.89	15.4	100	3.2
3	122.206	0.6	11.1	0	2	51.13	1	1	0	0	0	0	0	33.5585	45	41.8	131	81	222	56	134	121	32	32	221	0	0	1	174	38	6.1	0.59	23.2	103	4.8
8.2	107.686	0.6	7.9	0	1	48.13	0	0	0	0	0	0	0	26.2319	35.75	39.2	125	69	139	51	77	57	11	69	218	0	0	0	125	31	7.1	0.67	15.3	62	3
10.9	90.5277	0.8	5.9	1	1	69.97	1	1	0	1	1	0	0	31.2763	45	43.5	137	68	149	33	78	132	38	29	100	1	1	0	113	35	9.3	0.4	14.8	83	3
140.9	95.5726	0.8	9.2	1	1	62.25	0	0	0	0	0	0	0	31.2296	43	39	126	76	153	35	75	287	43	14	170	1	0	1	97	30	24.6	0.71	22.5	65	3.9
12.2	104.797	0.5	6.8	0	1	60.54	1	0	0	1	0	0	1	33.3552	41.25	43	110	68	240	43	158	165	39	6	80	1	0	0	114	33	12.1	0.44	19.3	114	4.5
3	90.1204	0.6	7.4	0	3	73.48	1	1	0	0	0	0	0	28.952	39	39.5	128	64	219	73	127	95	19	167	162	1	0	0	154	38	15	0.85		72	5.1
8.3004	92.1298	1.1	6.9	1	2	47.05	1	0	0	0	0	1	0	33.6882	45	42	161	86	212	42	139	95	31	114	151	1	1	0	128	42	5.4	1.06		123	3
3.80952	112.252	0.8	7	1	1	39.35	1	1	0	0	0	0	1	35.2903	42.25	42.5	118	82	140	27	93	81	20	6	108	1	0	12	78	33	11	0.2	15	81	2.6
15.2	113.365	0.7	10.4	0	2	54.6	1	1	0	1	0	1	0	38.589	48	51.5	104	70	221	36	127	171	58	74	240	0	0	0	106	30	13.5	0.66	11.9	111	4.5
4.5	95.1387	0.8	8.4	0	2	56.57	0	0	0	0	0	0	0	46.229	54.5	53	118	70	222	36	158	101	28	49	204	0	0	0	106	25	20	0.85	22.7	110	3.8
3	93.4058	0.87	6.7	0	2	44.75	1	1	0	0	0	0	0	38.9905	46.5	44	124	76	222	54	123	88	45	88	109	0	0	0	162	44	5.3	0.65	21.2	105	5
9.6	129.007	0.6	10.3	0	2	43.42	1	1	0	0	0	0	0	21.079	31	36	147	78	162	70	83	89	9	11	271	0	0	6
3	115.091	0.67	5.8	0	2	54.5	0	0	0	0	0	0	0	33.9437	39.5	40	124	73	178	64	110	37	4	13	57	0	0	0					11
4.39276	112.313	0.79	6.8	0	2	35.11	1	0	0	0	0	1	0	41.7402	46.5	44.5	128	75	116	26	70	98	20	38	103	1	0	0					10.8
3	96.2816	0.8	6.3	0	2	54.87	0	0	0	0	0	0	0	34.0102	38	49	138	73	179	39	112	107	28	59	164	1	0	5	116	34	5.8	0.5	43.6	96	3.5
3	94.387	0.85	5.1	1	1	60.48	1	1	0	1	1	1	0	37.7181	43	45.5	123	62	139	56	65	95	18	103	71	0	0	0					11.6
3	107.985	0.81	8.5	1	3	44.14	1		0					22.6724	31.5	29.3	98	59	155	57	84	80	14	34	121		9	0	152	45	10.2	0.79	6.6	78	3
8.9	93.9278	0.9		1	1	57.83	1	1	0	0	0	0	0	26.7068	41	40.5	130	72	111	43	54	58	14	6	106	1	0	1	115	26	5.8	0.46	42.4	48	2.4
3	97.0898	0.8	5.8	0	2	53.68	1	1	0	0	1	1	0	42.251	44	47	138	70	137	47	79	73	11	46	84	1	0	0	129	37	8	0.47		61	2.9
3	101.135	0.88	5.3	1	1	48.62	0	0	0	0	0	0	0	31.3405	44	40	130	86	148	38	81	165	29	4	81	1	0	0	120	37	14.3	0.69	16.9	77	3.5
3	103.284	0.58	9.8	0	1	55.66	1	1	0	0	0	0	0	34.9157	39.5	43.5	120	74	191	50	117	126	24	3	184	1	1	0					25.5
3	99.2638	0.72	5.7	1	1	63.02	1	0	0	0	0	0	0	26.3473	37	39	122	74	176	62	92	99	22	122	89	1	0	0	171	37	7.8	0.47	9.7	77	3.3
18.9	123.544	0.7		0	2	42.36	1	1	0	0	0	0	0	32.9188	42	43	150	86	159	38	93	136	28	80	221	0	0	0	121	28	10.8	0.62	32.4	75	3.3
29.5858	94.6725	0.85	9.2	1	1	60.05	1	1	0	1	1	0	0	31.1185	44.5	44	134	78	258	37	142	211	79	3	195	0	0	0	131	32	8.4	0.85	8.8	144	5.6
3.64	94.9761	0.9	5.6	1	1	56.25	0	0	0	0	0	0	0	29.4098	37	39	127	86	206	44	138	139	24	7	114	1	0	0	127	34		0.52	12.1	92
3	103.915	0.81	6.3	1	1	49.61	0	0	0	0	0	0	0	24.562	35.5	34	100	57	182	68	105	41	9	8	118	1	0	1	177	28	6.8	0.45	8.5	75	3.4
22.9	96.4279	0.7	6.4	0	1	56.63	1	1	0	1	1	1	1	35.9403	45.5	44	107	60	177	48	102	149	27	111	93	1	0	0	128	47	15.2	0.74	19.9	83	3.4
6	97.022	0.7	6.8	1	1	67.92	1	1	0	0	0	0	1	34.0934	45	42.5	150	72	155	37	96	106	22	6	174	1	0	0	113	28	16.5	0.39	9	86	2.9
3	94.0268	0.9	8.1	1	1	57.68	1	0	0	0	1	0	0	39.0724	47.5	45.5	144	81	174	33	102	194	39	72	195	1	0	0	115	35	13.4	0.62	23	93	3.8
19.2	96.2587	0.7	8.2	0	1	56.88	1	1	0	0	0	0	0	33.5055	38.6	43.3	149	77	157	47	88	118	22	21	117	1	0	5	130	33	16.1	0.39	28.8	79	2.3
13.125	130.112	0.7	6.1	1	2	47.15	0	0	0	0	0	0	0	33.7621	44	41	129	80	119	37	72	49	10	77	106	1	0	0	118	36	3.3	0.35	21	60	2.8
2.8	100.559	0.8	6.4	1	1	55.01	1	0	0	1	0	0	0	27.0457	37.5	39	133	84	157	34	103	92	20	76	119	0	0	0	106	27		0.08	16.71	76
3.4	93.6787	0.9	7.2	0	2	38.5	1	0	0	0	0	1	0	48.2144	48	52	124	78	184	48	126	47	10	31	122	0	0	0	117	26	6.2	0.48	44.1	88	2
26.8293	91.5855	1.03	6.3	1	2	59.21	1	1	0	1	0	1	0	24.8413	35.5	36	113	84	222	45	130	173	47	53	124	0	0	0	138	51	12.1	0.4	13.3	116	4.3
16	115.422	0.7	7.4	0	2	52.04	0	0	0	0	0	0	0	47.0231	48.5	45.3	137	78	188	61	95	99	32	75	119	0	0	3	159	41	15.5	0.4	30.3	82	6.3
46.1	96.5095	0.9	6.6	1	1	53.97	1	1	0	1	0	0	0	34.0022	45	44	138	75	183	33	122	245	28	11	96	0	0	0	124	35	27.7	0.63	14.3	97	4.9
3	92.0141	0.7	6.3	0	1	63.3	1	1	0	0	0	0	0	33.4852	42	43	127	65	162	34	88	204	40	5	86	1	0	0	108	35	12.7	1.04	16.3	88	5
3	110.696	0.8	6.9	0	2	35.01	0	0	0	0	0	0	0	38.0395	48.5	47.5	111	77	195	58	115	102	22	84	159	1	0	0	154	46	8.1	0.56	36	83	4.9
3	117.371	0.78	8.9	1	2	55.49	1	1	0	0	0	1	0	42.5392	49	45	115	66	107	27	55	195	25	18	138	1	0	0					21.2
2.2	91.1979	0.8	6.7	1	1	68.92	1	1	0	0	0	0	0	27.9536	38	38	136	60	114	32	67	75	15	6	78	1	0	1	104	25	16.1	0.47	12.9	69	2.5
162.8	107.956	0.9	9	1	2	59.02	1	1	0	0	0	0	0	25.4189	38	38.5	134	82	196	80	107	36	9	51	95	1	0	11	149	33	19.2	0.53	10.4	80	3.1
8.5	105.257	0.8	6.2	1	1	48.51	0	0	0	0	0	0	0	42.2347	43.5	42	134	78	226	26	132	354	68	26	157	0	0	0	105	35	19.6	1.01		121	5.8
3	98.0398	0.7	6.6	0	1	54.27	1	1	0	0	0	0	0	35.3695	44.5	43	146	91	284	46	158	386	80	12	117	1	0	0					17.5
15.1	94.6894	0.7	5.1	0	1	59.22	1	1	0	0	0	1	0	31.6142	43	44	110	83	193	50	92	166	51	12	91	1	0	0	142	37	14.9	0.8	10.8	81	4.4
11.8644	100.49	0.71	7.2	1	1	62.09	0	0	0	0	0	0	0	32.8818	46.5	44	131	79	221	42	145	136	34	11	153	1	0	0					19.2
27.5862	123.674	0.4	5.6	0	2	68.42	1	1	0	1	0	0	0	24.2372	33	37	132	70	136	53	73	60	10	31	87	1	0	0	136	28	5.1	0.85	7.8	52	3
5.4	94.5634	0.9	9	1	1	56.87	0	0	0	0	0	0	0	25.9049	35.5	37.5	138	75	195	37	85	259	73	40	183	0	0	0	114	30	15.8	1.03	12.4	97	5.5
3	104.164	0.9	6.1	1	2	64.11	1	1	0	1	1	1	0	22.2134	30.5	29.5	139	76	188	71	109	36	8	63	85	0	0	0	153	31	6.3	0.3	8.9	72	3.6
2.1	94.0665	0.9	5.5	1	1	57.62	0	0	0	0	0	0	0	27.2443	42	42	114	69	168	39	99	176	30	36	110	1	0	0	116	32	11.6	0.49	22.1	74	2.9
3	102.029	0.66	5.5	1	1	64.2	0	0	0	0	0	0	0	27.6638	36	34.5	134	75	150	65	79	41	6	29	76	0	0	0	148	38	7	0.37	8.8	54	3.4
20.0803	103.267	0.81	7.4	1	1	50.5	1	1	0	1	0	0	0	30.3742	40.5	40.5	163	98	180	37	116	135	27	6	134	0	0	1					19
48.5	95.2897	0.6	6.5	0	1	65.54	1	1	0	0	0	1	0	48.2336	52.6	52.75	136	88	156	51	79	145	26	5	152	1	0	0	152	33	11.3	1.26	22	87	2.5
8.8	101.083	0.8	6.5	1	1	54.27	0	0	0	0	0	0	0	29.5648	42	43	128	75	136	35	72	134	29	6	109	1	0	0	111	31	11.2	0.78	12.1	70	3.2
3	106.158	0.71	7	1	1	54.28	1	1	0	0	0	0	0	25.7406	35	33	122	73	129	45	74	52	10	25	110	1	0	0					7.7
4.53	95.7731	0.7	7.1	0	1	57.6	0	0	0	0	0	0	0	32.0082	29	38.25	124	73	189	96	82	46	11	14	127	0	0	0	195	37		0.94	4.32	66
4.3	106.523	0.8	7.1	0	2	40.48	1	1	0	0	0	1	0	38.2585	41	47	130	75	183	41	127	158	15	29	126	0	0	0	124	31	13.5	0.48	36.5	94	4.7
35.9	97.2263	0.8	8.3	0	2	53.48	1	1	0	0	0	1	0	31.0254	43	45.5	120	69	224	41	143	183	40	115	240	1	0	11	122	31		0.87	40.35	123
17.5	96.5226	0.6	6.6	0	1	63.71	1	1	0	1	0	1	0	48.3999	49	48	135	73	166	51	77	124	38	12	99	1	0	0
2.3	100.356	0.7	6.6	1	1	63.11	0	0	0	0	0	0	0	21.6711	35	39	123	70	171	73	78	76	20	12	128	1	0	0	166	50	11.6	0.54	3.4	73	3.3
26.1	105.835	0.8	8.2	1	1	47.73	0	0	0	0	0	0	0	36.3817	50.5	51	123	81	150	46	88	103	16	17	117	1	0	0	124	33	10	0.64	19.7	70	2.5
18.5185	109.043	0.8	5.4	1	1	43.48	0	0	0	0	0	0	0	39.3965	50	47.5	123	73	189	35	98	356	56	5	103	1	0	0	132	37	16.6	0.38	51.1	95	5.3
5.6	99.518	0.9	9.6	1	1	49.6	1	1	0	0	0	0	0	35.9271	48.5	45.25	144	95	195	46	115	172	34	7	267	0	0	0	129	36		0.92	10.95	90
5.1	91.5652	0.8	6.3	0	2	62.02	0	0	0	0	0	0	0	33.6504	37.25	42	133	64	245	77	150	99	18	42	79	0	0	0	163	34	13.2	0.31	13	92	6.1
3	99.6534	0.69	7.1	0	1	52.62	1	0	0	0	0	1	0	38.9137	45.5	52	112	71	192	45	111	168	36	68	99	1	0	1					43
3	90.913	0.94	6.8	1	1	54.99	1	1	0	0	0	0	0	36.8583	47	42	129	79	214	34	136	231	44	3	144	0	0	0	126	36	16.2	0.8	24.5	120	4.6
3	92.4564	1	6.9	1	2	62.95	0	0	0	0	0	0	0	23.8635	32.5	34.5	122	82	218	46	133	175	39	12	133	0	0	0					17.2
3	113.619	0.63	5.4	0	1	38.21	1	1	0	0	0	1	0	30.6896	43.5	44	127	77	158	35	82	260	41	6	62	1	0	0	144	43	18.2	0.36	19.3	82	4.3
3	94.6024	0.73	8.1	1	1	69.06	1	1	0	0	0	0	1	25.9545	36	35.5	148	71	180	46	95	150	39	6	198	0	0	0	142	39	14.6	0.63	11.3	86	5.4
29.4643	97.8621	0.8	6.1	1	1	58.88	1	1	0	0	0	0	0	26.5467	37	36	137	77	150	61	70	99	19	5	120	1	1	0	158	43	9.1	0.34	158.9	55	3.1
72.3577	96.2823	0.81	7	1	3	60.47	1	0	0	1	0	0	0	28.952	41.5	39.5	149	91	269	58	182	178	29	74	110	0	0	0	164	45	12.6	0.83	17.1	133	5
36.6412	118.446	0.8	9.5	1	2	52.71	1	1	0	0	0	0	0	28.2974	40	37	168	93	199	43	86	228	70	4	254	0	0	22	155	47	13.2	0.84	19	88	9.9
1.8	91.3532	0.8	7	0	2	62.35	1	1	0	0	0	1	0	36.1068	49.5	50	139	91	206	49	130	175	27	99	93	1	0	0	134	31	10.7	0.51	9.2	94	4.3
3	93.3938	0.71	5.8	0	1	58.74	1	1	0	0	0	0	0	34.3807	44	44.5	122	77	172	27	98	279	47	8	99	0	1	0					35.8
14	90.149	0.95	5.8	1	1	54.37	1	1	0	0	0	0	0	34.4102	46	42	123	68	222	30	156	129	36	13	96	0	0	0					29.5
3.5	90.2856	0.9	8.1	1	1	63.46	0	0	0	0	0	0	0	25.6605	36	37.5	118	66	133	47	78	51	8	56	59	0	0	2	120	24	5.7	0.14	31.7	64	2.8
105.1	94.2186	0.9	6	1	1	57.39	1	1	0	0	0	1	1	31.8941	44.5	44.25	142	84	159	30	99	114	30	9	66	1	0	0	107	27	9.5	0.47	16.7	83	3.1
12.6	108.45	0.7	9	0	2	60.91	1	1	0	0	0	0	0	43.7659	40	47	150	92	197	47	128	75	22	116	159	0	0	0	125	23	8.8	0.49	14	88	3.7
11.8	93.9476	0.9	6.4	1	3	57.8	1	0	0	0	1	0	0	31.7792	43	40	133	72	127	49	56	109	22	7	99	0	0	0	113	31	13	0.53	11.4	62	2.6
6.9	105.897	0.7	9.3	1	1	55.46	1	1	0	0	0	0	0	35.9504	46	47	122	70	175	55	106	64	14	8	168	0	0	0	137	32	18.9	0.75	8.2	88	3.7
27.8	100.868	0.5	5.7	0	1	65.98	0	0	0	0	0	0	0	35.0398	39.5	42.5	134	66	330	53	185	338	92	18	113	0	0	0	147	40	28.8	0.97	13.8	147	6.4
360	116.997	0.6	6.9	0	2	57.33	1	1	0	0	0	0	0	39.0008	41	48	188	84	279	47	178	184	54	17	116	0	0	0	144	42	11.3	0.72	8.9	148	6
198.1	117.741	0.8	7.1	1	2	53.56	1	0	0	0	0	0	0	23.6724	35	33.75	160	100	196	61	105	153	30	15	116	0	0	0	153	41		0.39	38.04	85
3	99.8943	0.68	5.6	0	1	52.96	0	0	0	0	0	0	0	28.3718	36.7	38.5	121	66	179	48	103	133	28	20	73	0	0	0	153	36	8.4	0.68	5.9	75	3.5
15.2074	98.5734	1	6	1	2	53.83	1	1	0	0	0	0	0	35.2108	46.5	46	121	81	172	61	89	91	22	5	90	1	1	0	169	36	6.3	0.39	12	79	3.9
3	104.715	0.82	6.3	1	1	47.8	1	1	0	0	0	0	0	40.2209	48	44	112	78	101	36	58	41	7	3	131	1	1	0					22.6
4.1	94.0319	0.8	5.1	0	1	37.23	0	0	0	0	0	0	0	39.1318	46	47	136	72	172	32	88	318	52	5	102	0	0	0	129	29	18.3	0.81	12.5	89	6
3	96.5569	0.86	5.8	1	1	56.56	0	0	0	0	0	0	0	28.1842	41.5	41	108	62	154	36	86	175	32	9	102	0	1	0	121	38	12.5	0.5	10.6	78	3.8
8.4	92.4137	1	7	1	1	42.01	0	0	0	0	0	0	0	34.5367	43.5	44.5	122	68	130	33	77	70	20	10	98	1	0	0	101	27	15.2	0.29	20.3	65	2.7
26.4	100.793	1	8.8	1	2	50.66	1	1	0	1	0	1	0	31.7067	39	37.5	148	80	131	35	74	120	22	59	222	1	0	0	113	32	17.1	0.52	12.6	89	2.7
30.8081	96.6958	0.97	7.8	1	2	61.81	1	0	0	0	1	0	0	33.7403	45.5	43.25	118	84	160	59	87	66	14	110	136	1	0	6					18.4
64	108.057	0.6	11.1	0	1	47.64	1	0	0	0	0	1	0	41.899	49.5	45	122	83	278	54	199	143	25	37	335	0	0	0	136	36	18.3	0.89	29.8	132	5.1
593.6	91.8408	0.8	7.4	1	1	67.92	1	1	0	0	0	0	0	32.8096	45	43	151	85	148	34	81	188	33	7	145	1	1	0	117	28		0.71	27.95	84
123.8	93.9872	0.9	9.6	1	1	57.74	1	1	0	0	0	0	0	34.0989	43	44	134	96	226	50	121	208	55	6	218	0	0	0	139	34	24.3	0.62	15.9	106	4.8
28.3582	95.3754	0.79	8.3	1	1	63.28	1	1	0	0	0	1	0	35.5043	44.5	42.5	128	74	125	30	70	144	25	3	130	1	1	20					78.1
113	97.1777	1	8.3	1	2	55.86	1	1	0	0	1	1	0	30.6689	41	40	109	70	144	37	60	151	47	27	84	1	0	20	117	32		0.66	19.31	69
78.9	131.68	0.6	6.6	0	2	40.5	0	0	0	0	0	0	0	37.8005	45.5	46	132	76	206	48	129	140	29	26	103	0	0	0	127	36	21.3	0.43	53.3	104	4
9.5	91.2997	0.9	6	1	1	61.87	1	1	0	0	1	0	0	36.0192	43	47.5	167	91	147	37	83	90	27	7	144	1	0	0	116	29		0.63	29.97	78
3	104.789	0.64	8.3	0	1	48.99	0	0	0	0	0	0	0	43.9642	47	51.5	112	70	207	53	126	151	28	3	134	0	0	12	167	41	9.3	0.79	28.2	114	4.2
15.3	119.777	0.8	7	1	2	51.12	1	0	0	0	0	1	0	20.2714	32.25	36.5	135	82	138	60	69	55	9	55	187	1	0	4	132	30		0.9	6.05	56
3	114.181	0.86	7.2	1	2	53.7	1	0	0	1	0	0	0	33.371	46	43.5	162	94	152	30	105	86	17	79	57	1	0	3					18
3	97.8039	0.84	5.8	1	1	56.11	1	0	0	0	0	0	0	24.8845	34.5	35	124	73	139	35	85	69	19	15	77	0	1	0	104	28	4.9	0.41	7.2	68	3.6
3	117.103	0.7	7.1	1	1	41.14	1	1	0	0	0	0	1	28.5606	42.5	40	122	69	174	22	79	379	73	4	131	1	0	0	99	30	17.4	0.58	15.2	93	5.5
437.8	102.024	0.9	5.7	1	1	46.06	1	1	0	0	0	0	0	33.8919	50	49	118	85	187	45	114	135	28	6	77	0	0	0	129	44	21.3	0.87	21.3	96	4.5
20	96.1667	0.8	6.4	0	2	55.04	1	0	0	1	0	1	0	29.4601	38	43	133	81	153	67	65	65	21	68	87	1	0	0	151	33	11.3	0.34	35.7	65	5.5
3	97.1118	0.76	10.2	0	1	41.47	0	0	0	0	0	0	0	38.2808	46	51	107	65	167	27	77	338	63	36	129	1	0	1					13.9
3	101.051	0.59	7	0	3	57.97	1	1	0	0	0	1	0	34.3795	41	45	120	65	162	42	104	95	16	45	103	0	0	5					25.2
3	128.27	0.7	10.4	1	2	49.18	1	1	0	0	0	0	0	39.1453	47.5	47	154	80	178	43	123	68	12	159	234	1	0	0	134	37	5.9	0.66	19.3	80	3.8
4.1	120.878	0.7	6.3	1	2	57.63	1	0	0	0	0	0	0	38.6814	46	44.5	142	90	110	52	34	81	24	6	107	1	0	0	122	28	11.7	0.99	46.3	36	3.4
10.6667	99.7226	1	7.5	1	2	52.18	0	0	0	0	0	0	0	31.2697	43	41.5	111	69	151	33	93	107	25	10	87	0	0	0	113	39	7.5	0.31	23.6	75	4.4
14.2857	111.324	0.62	8	0	2	62.87	1	0	0	0	0	0	0	49.2793	51.2	53	143	72	163	48	91	90	24	38	95	0	0	0	136	35	6.9	0.64	16.1	70	4.2
4.9	98.1501	0.7	9.5	0	3	54.11	0	0	0	0	0	0	0	28.507	41	41.5	134	76	152	83	47	96	22	7	168	1	0	0	165	35		0.91	15.56	64
3	99.4952	0.83	8.8	1	1	54.37	1	1	0	0	0	0	0	33.3613	44	44.5	122	67	139	35	82	122	22	60	89	1	0	1					21.5
3	107.42	0.72	7	0	2	57.42	1	0	0	0	1	0	0	33.9819	43	39	134	67	165	38	109	84	18	61	122	0	0						74.2
44.0367	99.9553	0.71	7.3	1	1	62.85	1	1	0	0	0	0	0	34.5078	44.5	46.5	126	75	154	29	88	235	37	10	160	0	0	0					18.3
3	107.477	0.92	7.3	1	2	55.87	1	0	0	1	0	1	0	29.9573	39	37.5	136	84	118	29	42	206	47	8	264	0	1	0					15.9
19.1	99.1631	0.8	5.9	1	1	57	1	1	0	1	0	0	0	32.1072	47	44	130	84	181	39	116	124	26	21	153	0	1	0	116	26	11	0.53	22.5	95	3.6
44.7368	91.3348	0.88	7.8	1	1	63.13	1	1	0	0	0	0	0	29.1553	41	39.5	139	79	109	35	50	127	24	4	85	1	0	0	121	25	7.8	0.39	44.8	55	4.1
1.99005	109.511	0.8	6.4	1	3	42.87	0	0	0	0	0	0	0	21.9247	28	30.5	110	70	194	72	111	70	11	6	132	0	0	0	152	42	12.3	0.53	8	69	3.8
10.6	94.3176	0.7	4.9	0	1	59.78	0	0	0	0	0	0	0	24.9762	32	35	132	70	184	56	109	118	19	10	75	1	0	0	151	35	12.1	0.62	8	87	3.7
23.871	116.326	0.65	10.6	0	2	54.4	1	1	0	0	0	0	0	33.674	44.5	43	128	85	235	42	143	222	50	125	128	1	0	0	145	41	14.2	0.4	65.4	131	5.2
9.7	123.796	0.7	6.4	0	2	42.07	0	0	0	0	0	0	0	38.9536	46	44	140	78	259	61	165	137	33	58	113	0	0	0	140	33	16.4	0.61	45.3	124	4.9
20.8	102.369	0.8	6.7	1	1	52.47	1	0	0	1	0	0	0	33.6956	45	43.5	147	92	208	70	119	80	19	14	139	1	0	0	159	36		0.55	52.45	85
28.0488	91.088	0.7	6	0	1	64.74	1	0	0	0	1	1	0	43.625	48	37	159	72	158	31	70	230	57	24	67	0	0	0	116	32	9	1.1	28.1	77	5.2
3	108.577	0.78	6.6	1	1	45.57	0	0	0	0	0	0	0	28.497	38	36	118	78	134	64	56	78	14	10	121	0	0	0	163	49	9.9	0.59	8.7	53	3.7
8.9	93.3906	0.8	6.6	0	2	59.21	0	0	0	0	0	0	0	31.2851	41	46	136	78	182	50	98	92	34	133	134	0	0	0	134	36	10.1	0.35	9.7	87	5.5
3	99.3396	0.81	5.9	1	1	56.02	1	1	0	0	0	0	0	26.634	38	37	149	94	172	49	103	121	20	32	82	1	0	0					15
3.8	103.74	0.7	9.3	0	2	67.23	1	1	0	0	0	0	0	31.3507	41.5	44	139	83	107	57	39	78	11	12	166	1	0	0	142	27	9.9	0.69	24.2	41	2.5
2.9	109.788	0.8	7.2	1	1	42.51	0	0	0	0	0	0	0	26.2649	35.5	36	112	76	185	51	127	69	7	97	178	0	0	0	121	31	14.3	0.77	3.7	85	2.7
3.7	111.188	0.7	6.8	0	2	57.36	1	0	0	0	0	1	0	28.162	37	41	134	70	199	60	129	41	10	18	113	0	0	0	123	36	10.3	0.7	11	77	3
3	100.238	0.69	6.9	1	1	64.12	1	0	0	0	0	1	0	33.2778	44.5	44.5	137	84	152	51	87	103	14	3	110	1	0	0					30.8
7.3	97.8842	0.8	6.7	0	2	52.52	1	1	0	0	0	1	0	38.4947	46	47.5	129	82	143	50	79	92	14	78	121	1	0	1	139	32	10	1.01	61.8	69	2.5
3	130.305	0.49	8.2	0	2	51.48	1	1	0	0	1	0	0	56.1814	49.5	52.5	128	75	200	50	128	105	22	82	49	1	0	9					72.1
3.00752	123.63	0.7	9.2	0	2	42.26	1	0	0	0	0	0	0	33.7655	46	45	158	90	151	58	82	55	11	9	87	0	0	14	69	30	32.9	0.91	14.2	121	5.3
15.7895	97.1778	0.76	6.4	1	1	62.88	1	1	0	0	0	0	0	21.7796	31	30.5	103	62	169	57	99	85	13	14	96	1	1	0					6.4
2.45399	100.685	0.6	6.9	0	1	57.7	1	1	0	1	0	0	0	26.7455	31.25	31.75	130	74	182	55	90	116	37	35	162	1	0	0	149	38	21.5	0.76	7.7	80	4.1
11.8	97.0397	0.9	6.3	1	3	53.19	1	1	0	0	0	0	0	32.3	45	41	139	87	181	42	111	129	28	10	173	1	0	0	130	33	11.7	0.59	6.7	92	3
1.38696	106.566	0.8	8.4	1	1	46.75	1	1	0	0	0	0	0	28.2883	39	41.5	136	82	231	71	143	62	17	25	184	0	0	2	138	33	15.7	1.5	11.6	91	3.6
3	90.4695	0.7	8.3	0	1	65.71	1	1	0	0	0	1	0	35.1938	43.5	45	154	69	185	41	118	122	26	13	140	0	0	6	132	32	6	0.98	16.6	93	4.6
1.42	93.3105	0.8	6.8	1	1	65.66	1	0	0	1	1	0	0	36.1305	49	42	137	85	184	33	122	132	29	14	139	0	0	0	120	28		0.98	17.58	88
250.746	124.729	0.6	5.9	0	2	48.22	1	1	0	1	0	0	0	35.0349	40.5	41	130	82	138	46	79	61	13	92	76	1	0	3	128	34	1.4	0.48	77.5	67	3.1
11.7	104.134	0.7	7.3	1	1	57.85	0	0	0	0	0	0	0	37.0954	51	48	141	84	125	60	57	50	8	20	136	1	0	0					12.4
3	107.382	0.67	6.4	1	1	56.04	0	0	0	0	0	0	0	29.1849	42.5	43	116	74	119	37	73	77	9	3	92	1	0	0					18.7
22.4	106.495	0.7	5.6	0	2	63.5	0	0	0	0	0	0	0	28.1475	37	40.25	128	69	219	61	127	79	31	16	101	0	0	0	150	38	9.5	0.71	9.1	103	3.4
3	100.017	1	7	1	2	51.76	1	1	0	0	0	1	0	31.1801	40	38	117	82	124	42	69	77	13	45	122	1	0	0	114	34	6.1	0.4	13.2	60	2.6
3	104.748	0.94	5.7	1	2	55.83	1	0	0	0	0	0	0	30.4894	41	38.5	140	96	183	51	112	73	20	96	94	0	0	0					22.7
9.8	113.753	0.8	7.6	1	1	37.46	1	1	0	0	0	0	1	32.4098	40	41	130	84	146	36	71	245	39	7	135	0	0	0	126	36		0.53	19.02	73
3	104.556	0.7	9.5	0	1	45.11	1	1	0	0	0	0	0	44.5275	46	51	111	33	143	37	80	141	26	4	220	1	0	1	120	38	9.6	0.74	28.4	78	3.8
87.2	99.2467	0.8	14.5	1	1	56.88	0	0	0	0	0	0	0	25.5266	36.5	38	136	88	372	47	154	725	171	73	316	0	0	0	114	35	59.1	1.1	3.3	204	7.7
6.8	108.503	0.7	6	0	2	60.84	1	1	0	1	0	0	0	26.0284	37	38	148	78	193	58	128	50	7	60	95	0	0	0	135	33	17.5	0.65	9.7	80	4
5.8	102.404	0.9	6.8	1	1	45.53	1	1	0	0	0	0	0	32.8391	42.5	41.5	121	77	153	46	79	126	28	7	152	1	0	0	123	35	13	0.23	14.7	71	3
11.9318	94.8656	0.85	6.1	1	1	59.76	1	1	0	0	0	0	0	28.69	41	40	128	80	152	53	74	121	25	58	88	1	0	0					12.1
4.65	103.149	0.8	6.2	1	1	51.39	1	1	0	0	0	0	1	32.9345	41.5	44	123	75	175	47	106	100	22	7	92	1	0	0	139	40		0.36	42.07	82
3	90.7998	1.1	5.9	1	2	49.12	1	1	0	0	1	0	0	29.2695	36	34.5	142	87	207	51	124	100	32	64	86	1	0	0	148	42	8.3	0.43	7	92	7.2
3	93.8618	0.86	6.2	1	1	60.59	1	0	0	0	0	1	0	37.4916	48.5	49.5	155	78	146	40	91	117	15	72	82	1	0	10					96.7
41.9643	106.835	0.81	7.3	1	2	66.67	1	1	0	0	0	0	0	26.2451	36	35	126	78	173	59	85	123	29	30	106	0	0	0					19
14.7	98.3238	0.8	5.7	1	1	58.21	1	1	0	0	0	0	1	31.523	46.5	43.5	128	72	169	27	66	527	76	5	123	0	0	0	92	35	33.4	0.96	15.6	68	5.3
1.88679	96.606	1	6	1	2	56.7	1	0	0	0	1	1	0	31.3969	43	40	142	82	165	53	83	163	29	11	124	1	0	0	137	34	16.8	0.71	21.9	71	4.2
3	96.5058	0.81	7.5	1	1	60.14	1	1	0	0	0	0	0	34.5992	46.5	46.5	146	82	183	61	99	120	23	12	177	1	0	0					13.6
3	103.882	0.9	6.4	1	1	43.49	1	1	0	0	1	0	1	28.2148	39	38.5	129	73	149	30	95	95	24	15	97	0	0	1	103	39	6.6	0.42	10.4	77	3.9
3.5	127.431	0.7	6.3	0	2	37.95	0	0	0	0	0	0	0	25.0352	36	38	137	83	191	57	115	56	19	66	109	0	0	0	132	35	9.5	0.28	17.4	80	3.7
3	104.49	0.88	6.6	1	2	64.98	1	1	0	1	0	1	0	39.5496	46	49	129	80	114	36	49	132	29	95	91	1	0	0					21
76.9231	92.4549	0.86	11.6	1	3	62.74	1	0	0	1	0	1	0	26.9631	37	35.5	148	82	138	53	73	67	12	46	196	1	0	0	142	47	6.9	0.32	8.2	60	2.5
12.6316	105.224	0.79	10.4	1	3	49.29	0	0	0	0	0	0	0	37.9038	49	48.5	130	82	222	34	145	193	43	3	223	0	0	0	106	29	10.1	0.9	28	124	6.2
119.828	137.156	0.4	9.1	0	2	53.69	1	0	0	0	0	0	0	44.4009	49.5	46	141	87	184	37	136	96	11	12	164	0	0	1	119	32	4.7	0.63	47.4	103	4.7
3	105.549	0.66	6.4	0	3	46.52	1	1	0	0	0	0	0	40.9839	41	43	125	70	216	37	128	248	51	6	99	0	0	0					29.5
3	114.413	0.9	6	1	2	50.75	1	0	0	0	0	0	0	42.6956	51	47.5	154	89	171	55	104	67	12	62	69	0	0	0					11.3
43.1818	111.058	0.63	12.1	1	3	54.85	1	1	0	0	0	1	0	35.0984	42	37	149	86	146	43	71	99	32	12	283	0	0	1	142	42	4.2	0.54	45	65	4.3
39.1304	92.621	0.74	6.4	0	1	52.8	1	0	0	0	0	1	0	37.8511	43.5	40	136	83	196	66	99	136	31	9	110	0	0	0					13.9
49	101.469	0.7	7.4	1	3	61.54	0	0	0	0	0	0	0	32.9531	40	41	120	70	147	39	87	96	21	12	137	0	0	7	101	30	16.4	0.62	162.1	65	2.7
3	95.4131	0.87	6.2	1	1	57.58	1	1	0	1	0	0	0	29.2511	39.5	37	114	64	180	42	87	194	51	15	106	1	0	0	126	37	15	0.35	2.7	80	3.1
4.8	90.051	0.7	6.5	0	1	66.37	1	1	0	0	0	1	0	28.8793	33	39	132	72	149	67	70	61	12	19	132	1	0	0	146	31	10.2	0.48	15.5	62	2.8
73.8806	123.096	0.74	8.3	1	2	51.79	1	1	0	0	0	0	0	37.5886	47.5	48	147	85	187	34	129	185	24	5	175	0	0	0	130	43	8.5	0.63	27.1	107	4.4
3	110.757	0.59	5.7	0	2	65.92	1	1	0	1	0	0	0	23.9212	37.5	33.5	124	81	185	50	112	115	23	11	97	0	0	0					10.8
3	92.7203	0.96	8	1	2	69.57	0	0	0	0	0	0	0	30.6194	43	43.5	128	75	151	48	79	124	24	15	132	0	0	10					17.3
3	101.496	0.57	6.8	0	3	58.96	1	1	0	0	0	0	0	31.1165	37	41	122	74	148	50	77	124	21	47	128	1	1	0					11.3
3	96.0187	0.85	7.3	1	1	58.04	1	1	0	0	0	0	0	30.9352	41.5	38	118	70	147	54	68	127	25	6	156	1	0	0	147	51	9.3	0.44	14.5	68	4.4
3	130.293	0.8	6.3	1	2	39.14	1	1	0	0	0	0	0	27.9178	36	34	114	71	124	41	63	69	20	20	107	1	0	0	128	38	3.3	0.52	13.6	51	3.9
93.0556	103.748	0.47	6	0	1	64.87	1	1	0	0	0	0	0	29.8317	40.5	41	159	80	220	61	152	51	7	13	99	0	0	0	170	41	0.5	0.44	18.1	111	2.9
18.7	114.815	0.7	9	1	3	43.95	0	0	0	0	0	0	0	33.0423	44	40	133	87	185	48	112	108	25	6	121	0	0	8	132	30	9.8	0.71	18.8	96	3.2
3	121.376	0.9	5.9	1	2	42.34	1	1	0	0	0	0	1	34.2007	44	40	120	77	172	32	114	124	26	34	95	1	0	0	111	33	4.6	0.55	17.1	84	4.4
43.9	104.223	0.9	15.6	1	2	64.03	1	1	0	0	0	0	0	31.5311	45.5	41	114	64	285	59	201	106	25	62	291	0	0	3	150	39		0.69	7.2	123
3	97.1116	0.66	11.5	0	1	58.38	1	1	0	0	0	1	0	31.5476	44		142	92	221	41	139	194	41	18	246	0	0	0	146	34	12.8	0.77	15.5	121	5
26.8571	115.652	0.63	8.9	1	1	49.08	0	0	0	0	0	0	0	35.8771	48	41	137	82	148	37	68	203	43	3	189	0	0	0					22.8
3	108.967	0.83	8.3	1	2	62.43	1	0	0	0	0	0	0	23.4011	30	31	142	82	169	58	105	43	6	202	190	1	0	0					7.6
3	119.043	0.68	11.1	0	2	49	1	1	0	0	0	1	0	30.0168	37.5	38	159	88	255	74	159	147	22	8	254	0	0	0	208	53	15.9	0.89	15.6	106	5.4
8.7	98.4834	1	8.2	1	2	53.96	1	0	0	0	0	0	0	26.6144	35	34.5	114	96	165	51	95	75	19	134	114	1	0	0	97	29	11.9	0.66	8.7	90	4.2
3	120.903	0.4	11.6	0	1	50.64	1	1	0	0	0	0	0	38.6845	44	47.5	144	85	256	55	174	97	27	18	223	0	0	8					30.6
3	114.942	0.76	6.2	0	2	38.48	0	0	0	0	0	0	0	36.7495	37.5	37	113	71	162	50	106	55	6	19	95	1	0	0	138	39	4.2	0.64	20.9	71	3.4
44.7619	94.0872	0.8	9.2	1	1	64.48	1	1	0	0	0	0	0	34.5809	42.5	43	138	83	141	40	73	133	28	15	195	1	0	0	134	40	7.6	0.77	17.2	69	3.9
3	125.092	0.6	8.8	1	2	61.77	1	1	0	0	0	1	0	32.5425	41	38.5	126	73	196	47	129	80	20	37	184	1	0	0	138	37	7	0.63	13.5	99	3.4
3	108.923	0.81	6.4	1	1	42.91	1	0	0	0	1	0	1	34.147	45	40	135	91	239	18	65	1200	156	3	90	1	0	0					30.6
3	105.715	0.87	6	1	2	63.99	1	1	0	0	0	1	0	25.7576	35.75	43	123	84	169	54	99	78	16	31	80	1	0	0					7.3
4.6	106.835	0.7	7.2	1	2	75.21	1	0	0	0	0	0	0	23.7238	35	35	148	97	173	56	100	73	17	79	195	0	0	0	143	34		0.33	9.22	84
6.5	95.3446	0.8	7.1	1	1	62.59	1	0	0	1	0	1	0	36.3523	47.5	47.5	144	77	158	50	60	171	48	60	126	0	1	0	122	41	15.1	0.52	13.8	58	3.2
3	113.293	0.7	9.2	0	2	54.69	1	0	0	0	1	1	0	28.5977	37	38.5	149	78	220	70	110	220	40	86	242	0	0	0	185	49	20	1.04	8.1	89	6.9
7.6	97.6138	0.7	7.9	0	1	54.89	0	0	0	0	0	0	0	27.7128	37	41.5	120	76	261	35	107	552	119	7	139	0	0	0	133	37		1.35	29.11	120
9.6	93.9344	0.9	7.7	1	1	57.82	1	1	0	0	0	0	0	32.0256	38.5	38	118	76	168	45	85	270	38	6	154	1	1	0	100	33	20.1	0.4	20.5	102	4.5
3	93.6361	0.79	6.2	1	1	65.9	1	0	0	0	0	0	0	21.814	34	35	133	90	138	63	66	61	9	49	94	1	0	0	161	37	8.8	0.41	6.6	50	3.4
14.5	103.561	0.6	5.3	0	1	53.69	0	0	0	0	0	0	0	30.0697	39	40.5	126	69	140	38	70	147	32	5	96	0	1	0	123	30	13.6	0.85	12.6	67	2.4
13.7615	114.432	0.5	12.1	0	3	48.02	1	1	0	0	0	1	0	26.8518	35	36	138	101	254	41	161	185	52	9	276	0	0	0	128	38	12.3	0.91	12.9	153	6
3	101.21	0.9	5.7	1	1	47.2	0	0	0	0	0	0	0	38.9663	45.5	44.5	135	76	189	52	112	127	25	33	69	0	0	0	145	41	9.4	0.39	16.3	85	4
3	102.147	0.52	6.2	0	1	62.35	1	1	0	0	0	1	0	31.6495	42.5	42	138	72	198	48	107	175	43	37	92	1	0	0	147	39	14.7	0.58	25.9	100	5.1
3	101.843	0.73	9.5	0	3	41.63	0	0	0	0	0	0	0	36.6113	38	42	106	69	173	54	102	75	17	28	79	0	0	0					21.5
24.1	126.956	0.5	6.2	0	2	54.24	1	1	0	0	0	0	0	26.124	32	31.5	130	75	227	98	128	65	1	93	104	0	0	0	169	31	18.9	0.46	8.6	71	6.2
29.7	99.122	1	5.8	1	2	53.04	0	0	0	0	0	0	0	26.5795	33.25	34	133	68	170	55	96	68	19	23	107	0	0	0	150	42	10.1	0.64	24.4	79	4.5
25.1	100.276	0.7	6.6	0	1	51.06	0	0	0	0	0	0	0	32.3942	40.5	44	122	74	215	37	120	225	58	6	100	0	0	0	125	32	13.2	0.82	20.4	99	6.2
9.1	91.8333	0.7	6.6	0	1	63.58	1	1	0	0	0	1	0	42.5079	58.5	59.5	122	68	153	50	76	114	27	69	107	1	0	0	129	30	14.6	0.58	17.8	60	4
3	103.5	0.55	6.6	0	1	57.85	1	1	0	1	0	0	0	39.575	47	73	117	70	153	46	83	148	24	29	165	1	0	0	160	31	9	0.77	23.3	77	4.2
23.8	110.401	0.6	5.6	1	1	58.55	1	1	0	0	0	0	0	35.3941	49.5	48.5	139	80	137	54	65	53	18	11	126	1	0	0	138	28	6.5	0.66	28.8	52	2.9
32.7273	121.533	0.71	10.7	1	2	56.03	1	0	0	1	0	0	0	29.5343	39	38.5	144	84	147	54	76	89	17	38	184	1	0	0	143	36	6.9	0.5	9.1	67	4
4.83092	110.526	0.6	7.6	0	2	65.43	1	0	0	0	1	0	0	32.3101	41	42	146	74	155	57	73	133	25	26	124	0	0	0	123	30	17.4	0.59	13.1	59	6
3	101.166	0.77	6.4	1	1	56.39	1	1	0	0	0	1	0	27.4334	36	34	99	61	150	40	92	128	18	5	89	1	0	0					20.2
127.869	92.2505	0.88	11.1	1	1	61.71	1	1	0	1	0	1	0	39.7309	50	51.2	160	89	150	26	76	308	48	3	243	1	0	1	106	31	20.3	0.74	24.1	87	4.1
19.2308	120.793	0.63	6.8	0	2	50.5	0	0	0	0	0	0	0	27.8611	36	37.5	120	70	169	34	123	57	12	128	90	1	0	0	97	28	2.1	0.65	17.4	86	3
2	93.1079	0.9	8.1	0	2	39.37	0	0	0	0	0	0	0	34.6609	45.5	43.5	106	69	226	54	124	134	48	66	143	0	0	0	138	36	15.4	0.51	20.9	97	5.1
16.4	99.7	0.9	6.4	1	1	49.34	0	0	0	0	0	0	0	22.4573	35	35	93	70	181	47	115	102	19	19	101	0	0	0	143	31		0.55	6.34	90
15.9204	110.008	0.66	5.9	1	1	53.48	1	1	0	0	0	0	0	45.2119	53.5	53	125	70	125	63	54	51	8	6	96	1	0	2					10.5
0.704	119.894	0.8	6.4	1	2	50.98	1	0	0	0	0	1	0	31.1215	41.5	42.5	123	73	173	59	104	69	10	12	101	0	0	2	154	40		0.17	21.61	82
5.5	97.0686	1	5.9	1	2	56.02	1	1	0	0	0	1	0	29.0354	38.5	42	113	70	187	44	120	115	23	32	139	0	0	0	120	35	10.9	0.74	9.7	81	3
32.8125	114.491	0.69	12.1	1	2	66.2	1	0	0	1	1	0	0	37.3126	46	47.5	131	68	144	40	86	82	18	18	200	1	0	0					24.9
10.4	90.6478	0.9	6.8	1	1	62.89	1	0	0	0	0	0	0	29.4417	39.5	40.5	140	82	192	35	112	249	45	9	125	1	0	0	114	30		1.05	16.43	98
81.7391	107.128	0.65	8.8	1	1	58.15	1	1	0	0	0	0	0	37.774	46	47	156	100	272	37	189	233	7	22	196	1	1	0					34.5
4.8	107.493	0.7	5.9	1	1	53.33	0	0	0	0	0	0	0	32.8518	44	40.5	121	78	151	47	78	119	26	12	106	1	0	0	137	31	12.1	0.53	6.1	76	3.4
64.2857	96.0069	0.84	10.2	1	1	58.75	1	0	0	0	0	0	0	25.4151	37	35.5	148	71	192	36	128	115	28	12	144	1	0	0	107	31	6.1	0.51	14.7	107	4.4
10.8	98.9114	0.7	7.2	0	1	53.01	0	0	0	0	0	0	0	29.0783	38	40	113	73	163	64	80	80	19	45	119	0	0	5	146	33	10.1	0.67	6.6	67	2.2
16.8	98.4954	0.7	6.8	0	1	53.61	0	0	0	0	0	0	0	24.481	31	39	134	68	204	68	128	46	8	30	85	0	0	9	141	31	7.8	0.54	14.5	80	2.9
26	99.8067	1	10.2	1	2	52.06	1	1	0	0	0	0	0	27.4096	35	34.5	120	80	204	61	110	168	33	97	150	1	0	0	139	34	17.2	0.62	10.1	166	4
35	101.749	0.59	7.2	0	1	56.99	1	1	0	0	0	1	0	34.6438	38.5	42	128	69	134	50	68	102	16	7	66	1	0	2	146	39	11.4	0.88	27.5	59	3.4
3.2	114.696	0.8	5.7	1	2	57.29	1	1	0	1	0	1	0	31.4708	38	39	155	80	205	40	159	86	6	86	101	1	0	0	113	33	15.7	0.66	24.5	96	3.8
22.1	94.1191	0.7	7.8	0	1	60.08	0	0	0	0	0	0	0	31.8178	42.5	44	136	68	159	87	52	75	20	9	78	1	0	0				0.48	10.9
3	98.5077	0.75	7.5	1	1	61.72	1	0	0	0	1	1	0	31.2979	44.5	43	140	82	148	44	88	146	16	3	111	1	0	0					22.9
3	91.1537	1	6	1	2	64.97	1	1	0	0	0	1	0	36.0179	46.5	45	129	70	122	50	51	79	21	44	69	1	0	16					20.9
10.4	108.919	0.6	6.9	0	1	46.51	1	1	0	0	0	0	0	31.1661	42	45	136	90	275	64	178	122	33	74	120	0	0	0	152	39		0.67	23.34	112
3.3	91.5427	1.1	8.4	1	2	47.96	1	1	0	0	0	0	0	27.6139			157	87	151	41	85	75	25	51	145	1	0	11	118	32		0.43	17.29	78
3	105.906	0.9	6.5	1	2	61.75	1	1	0	1	1	0	0	31.1971	43.5	39.5	143	97	149	65	72	97	12	17	67	0	0	0					6.8
100	121.871	0.7	8.4	0	2	44.3	1	1	0	0	1	0	0	39.2863	45.4	47.5	153	85	164	69	78	101	17	72	78	1	0	14	201	33	8	0.56	44.4	61	5.5
9.9	118.47	0.7	10	0	2	48.33	1	1	0	0	0	1	0	36.489	45.5	50	125	72	218	53	126	144	39	73	233	0	0	0	145	40	14.8	0.45	13.8	98	3.6
3	107.325	0.51	6.3	0	1	56.22	1	1	0	0	0	0	0	29.0196	42.5	40.5	135	76	160	50	86	145	24	3	89	1	0	0					16.1
3.9	104.131	0.7	7	0	1	45.69	0	0	0	0	0	0	0	24.7806	32	35	105	62	210	65	128	73	17	8	136	0	0	0	150	39	11.4	0.68	6.2	90	2.9
1.09529	111.243	0.9	7.4	1	2	54.75	1	0	0	0	0	1	0	32.1985	42	40.3	142	84	154	47	84	156	23	17	125	1	0	0	134	37	11	0.85	11.2	64	4.1
6.6	97.0261	0.9	6.7	1	1	53.21	0	0	0	0	0	0	0	39.6168	46	49.6	140	80	200	47	104	208	49	6	137	0	0	0	135	41	15.4	0.98	21.3	95	3.6
5.9	101.835	0.9	7.1	1	2	67.33	1	1	0	0	0	0	0	27.0433	34	35.5	120	81	166	35	111	70	20	40	109	1	0	0	105	30		0.51	5.48	84
3	110.988	0.6	5.7	0	1	43.83	0	0	0	0	0	0	0	34.4551	45	46.5	131	76	228	64	121	186	43	7	82	0	0	0	195	45	15.4	0.53		106	4.7
3	122.651	0.67	6.8	1	2	58.12	0	0	0	0	0	0	0	35.0885	46	41	116	75	289	58	201	97	30	15	100	0	1	0					16.8
3	93.1801	1	6	1	2	61.84	1	0	0	1	0	1	0	24.2315	33.5	35.5	134	72	165	46	91	138	28	80	122	0	0	0					12.9
1.41443	108.17	0.8	6.6	1	2	65.63	0	0	0	0	0	0	0	33.2438	44.25	43	120	74	147	47	84	72	16	50	100	1	0	0	101	33	14.1	0.27	8.7	63	3.6
19.9	92.9964	0.8	6.8	1	1	66.14	1	1	0	0	0	0	0	35.1084	41	45	140	88	181	44	114	169	23	6	140	1	0	0	130	30	17.3	0.8	16.7	82	3.6
9.9	116.465	0.7	7.7	0	2	50.76	1	0	0	0	0	1	0	46.2692	48.5	55.5	136	81	136	39	87	70	10	194	132	1	0	0	107	28	7.7	0.59	10.6	77	2.9
3	96.3972	0.85	5.5	1	1	57.48	1	0	0	1	1	1	0	26.6362	37	40.5	136	72	165	41	108	71	16	3	94	0	0	0					8.5
3	99.5162	0.83	5.9	1	1	54.34	1	1	1	1	0	1	0	33.2959	42.5	42	106	66	193	35	118	216	40	29	132	1	0	0	113	37	11	0.79	14.5	96	4.3
3	103.415	0.83	6.7	1	1	48.87	1	1	0	0	0	1	0	45.5292	53.5	47.5	131	77	167	41	124	70	2	97	94	1	0	1	126	34	4.2	0.53	51.9	89	3.9
7.2	112.791	0.6	7.8	1	1	55.5	0	0	0	0	0	0	0	36.7669	45	44	117	70	262	45	172	198	45	23	128	0	1	0	118	22	17.6	0.69	14.8	120	3.6
3.9	99.4929	0.7	6.6	1	1	64.34	1	1	0	0	0	0	0	33.2355	46	45	133	86	219	31	135	271	53	7	219	0	0	0	119	31		0.84	18.73	109
13.9	132.269	0.5	10.5	1	1	43.49	1	0	0	0	0	0	0	38.3911	49	44	130	92	139	25	76	209	38	38	276	0	0	0	95	24	13.3	0.99	30.5	77	3.1
8.8	91.8673	1	7.3	1	2	63.86	1	0	0	1	0	0	0	28.5718	36	38	132	83	182	45	122	69	15	91	157	1	0	0	131	33		0.36	10.09	94
35.9375	92.7817	1	6.3	1	2	62.45	1	1	0	0	0	0	0	30.6344	41.25	41.5	132	79	217	37	107	278	73	18	146	0	0	0					22.2
14.1	117.046	0.7	10.4	1	1	41.21	0	0	0	0	0	0	0	41.657	52	51	126	75	197	40	119	210	38	48	140	0	0	0	116	33	15	0.74	12.5	101	4
5.5	91.3572	0.7	8	0	1	64.32	0	0	0	0	0	0	0	23.1283	34	39	125	68	172	76	65	148	31	6	182	1	0	0	166	38	14.9	0.65	13.7	62	2.7
8.8	109.341	0.9	6.3	1	3	36.2	0	0	0	0	0	0	0	18.7	28	31	106	77	122	37	50	259	35	9	124	1	0	0	114	30	15.9	0.29	11	58	3.8
3	102.418	0.6	8.2	0	1	55.27	1	1	0	0	0	0	0	42.8859	44.5	47	139	73	195	49	112	165	34	10	140	1	0	0	158	36	13	0.71	34.9	94	4.9
3	138.895	0.45	13.7	0	2	46.38	0	0	0	0	0	0	0	23.6754	34	34	122	76	228	60	134	109	34	66	312	0	0	2	167	49	8.8	0.66	7.3	106	6.2
4.7	131.689	0.6	7	0	2	40.49	1	1	0	0	0	0	0	29.3489	38	41	122	85	142	72	59	45	11	31	136	0	0	0	149	39	4.8	0.65	12.7	48	3.2
3	91.9198	0.89	7.6	1	1	61.56	1	1	0	0	0	0	0	38.5816	50.5	50.75	105	60	175	48	101	129	26	6	141	0	0	0					14.9
17.5	112.563	0.7	10.9	1	1	46.77	1	1	0	0	0	0	1	34.552	46	45	116	70	227	35	144	268	48	22	227	0	0	0	117	32	26.7	0.62	7.6	120	5.3
313.6	109.024	0.8	6.3	1	2	64.51	1	1	0	1	0	1	0	38.8595	48	49	124	81	207	64	133	59	10	99	127	1	0	0	144	34		0.92	15.85	103
3	101.44	0.89	9	1	1	47.53	1	1	0	0	0	0	0	32.2476	42	42.5	121	63	179	56	85	107	38	3	303	0	0	9					20.4
68.2432	98.2918	1.05	9	1	2	45.84	1	1	0	1	0	0	0	31.428	36	33	138	88	198	39	125	204	34	3	178	0	0	0					9.3
3	111.159	0.5	10.5	0	1	52.15	1	1	0	0	0	0	0	27.8292	32	30.5	117	64	245	66	144	181	35	182	163	0	0	17	174	47	17.2	0.51	93	94	4.3
44.0191	99.9456	0.95	7.6	1	2	60.69	1	1	0	1	0	0	0	23.8083	34	34.5	135	90	173	35	90	222	48	3	121	1	0	0					11.6
7.4	96.0775	0.8	8.9	1	1	61.5	0	0	0	0	0	0	0	36.5784	47	48.5	131	78	157	36	106	73	15	18	286	0	0	0	111	29		0.99	19.88	85
5.9	97.1528	0.9	5.8	1	2	74.03	1	1	0	0	0	1	0	38.2515	46	48	156	98	135	40	82	82	13	77	111	1	0	0	130	28		0.59	4.9	74
50	108.302	0.8	10.1	1	3	44.45	1	1	0	0	0	0	0	25.5161	37.5	36.5	111	73	190	42	103	177	45	73	244	1	0	0	125	36	18.3	0.41		90	3.1
47	92.4961	0.8	10.9	0	2	60.58	1	1	0	0	0	0	0	19.8885	31	34.25	123	81	218	81	119	46	18	18	208	0	0	0					6
3	105.878	0.6	5.7	0	1	50.54	1	1	0	0	0	0	0	37.4266	44.5	47			143	53	70	126	20	8	95	1	0	0	170	41	8.2	0.76	18.4	64	2.9
78.4615	103.305	0.69	8.6	1	1	59.83	1	1	0	0	0	0	0	39.0023	52	51	116	70	152	33	81	211	38	11	184	1	1	5					40.8
3	100.66	0.71	6.6	1	1	61.85	1	0	0	0	0	0	0	29.9097	39.5	37.5	115	74	144	35	78	143	31	9	135	1	1	0					11.8
18.9873	99.7205	0.6	6.1	0	1	59.07	1	1	0	0	1	1	0	43.7493	52	53	163	86	194	33	116	216	45	5	110	0	0	0	107	30	12.8	0.98	27.6	106	5
4.2	103.605	0.9	6.7	1	1	43.87	1	1	0	0	0	0	0	37.7084	47.5	47.75	136	87	234	51	144	173	39	10	126	1	1	0	126	43	18	0.49	24.2	106	2.4
3	99.94	1	7.4	1	2	51.87	0	0	0	0	0	0	0	29.0991	40.5	38	125	84	251	60	166	96	25	104	150	0	0	0					8.5
8.3	107.794	0.8	5.4	1	1	45.12	1	1	0	0	0	0	0	26.3747	39.5	38.5	136	85	129	45	67	78	17	11	97	0	0	0	129	32	7.2	0.36	11.8	51	2.5
24.1	100.615	0.9	6.1	1	1	48.04	0	0	0	0	0	0	0	30.8605	41.5	43.5	123	71	126	47	61	141	18	6	102	1	1	0					14.3
3	117.512	0.71	6.2	1	2	60.82	0	0	0	0	0	0	0	25.5045	35	33	114	78	191	55	116	63	20	87	77	0	0	0					10.1
3	122.951	0.81	13.3	1	2	46.67	1	1	0	0	0	0	0	23.3999	31.5	31	126	80	163	50	98	60	15	53	300	1	0	1	139	32	6.5	0.5	27.4	72	2.3
4	96.2025	1	5.4	1	1	36.29	0	0	0	0	0	0	0	33.0172	41.25	39.25	135	83	121	25	59	179	37	11	28	0	0	1	111	27		0.83	26.22	65
3	135.159	0.52	5.9	0	2	43.49	0	0	0	0	0	0	0	43.1968	44	44.5	128	82	215	52	144	84	19	231	82	0	0	0					28.6
4.64	90.2864	0.8	6	1	1	70.35	1	1	0	0	1	0	0	33.5036	45	47	146	78	194	43	108	211	43	15	106	1	0	0	142	31		0.83	12.68	104
1.71	93.2337	0.7	7.3	1	1	73.59	1	1	0	1	1	0	0	36.2744	49.5	47	151	73	208	37	63	307	88	64	174	1	0	0
14.4928	100.855	0.6	6.1	0	1	57.46	1	0	0	0	0	1	0	36.6687	39.25	51	129	76	183	67	96	123	20	25	83	0	0	0	158	48	13.7	0.81	11.7	69	1.8
5.24934	132.592	0.8	6	1	2	36.65	1	1	0	0	0	1	0	31.0885	41.5	39.5	115	64	201	37	128	174	36	6	127	0	0	3	112	36	21.2	0.55	61.1	111	4.6
8.4	91.7417	0.8	7.2	0	1	40.74	1	1	0	0	0	0	0	40.0169	42	45	121	73	151	44	100	55	7	24	129	0	0	0	114	28	6.5	0.48	14	82	3.4
3	106.026	0.8	5.3	1	2	68.48	1	1	0	1	0	0	0	34.2996	44	48	125	70	137	42	76	91	19	237	79	1	0	0	114	30	11.3	0.45	15.7	67	3
5.6	92.3371	1.1	8.6	1	2	46.73	1	0	0	1	0	0	0	28.6716	39.5	41	141	81	235	50	135	196	50	126	126	0	0	1	139	37	16.7	0.45	3.2	104	3.8
3	95.9482	0.7	7.8	0	1	57.34	1	1	0	0	0	0	0	39.7463	45	49	159	78	174	58	76	212	40	19	177	1	0	0	173	42	17.1	0.73	21.7	85	5
3	126.371	0.56	9.4	0	2	49.59	0	0	0	0	0	0	0	31.1338	44.5	43	109	77	228	69	130	122	29	22	163	0	0	0	194	52	11.4	0.63	17	106	6.7
3	108.802	0.72	7	0	2	55.6	1	0	0	0	1	0	0	33.8729	49	50	129	72	159	47	84	169	28	67	128	1	0	0					30.7
3	103.717	0.78	6.9	1	1	52.09	1	1	0	0	0	0	0	36.789	42	40.5	126	79	143	50	83	95	10	51	85	1	0	1	151	32	4.2	0.51	19.9	75	3.5
3	102.851	0.98	15.2	1	2	51.26	1	1	0	0	0	0	0	32.4848	46	43	125	84	257	44	142	335	71	16	529	0	0	1					10.9
1.18133	97.0481	1	6.4	1	2	56.05	0	0	0	0	0	0	0	30.3407	39	38	130	85	143	40	65	189	38	15	89	0	0	0	121	41	22.6	0.6	25.2	79	5.8
3	110.128	0.66	5.9	0	2	61.48	1	1	0	0	0	1	0	39.8873	50.5	42.5	136	76	185	52	105	144	28	33	111	0	0	0	164	37	5.7	1.05	34.4	84	8.5
16.4	106.637	0.7	6.1	0	2	63.31	1	1	0	0	1	0	0	26.9226	35.5	40	147	68	203	59	129	88	15	103	85	0	0	0	139	28	8	0.43	7.3	87	3.7
17.6	96.3614	0.8	6.4	1	1	61.08	1	0	0	0	0	1	0	32.3664	46	45	135	84	182	50	114	93	18	6	89	0	0	0	129	36	10.6	0.53	12.5	81	2.9
11.8	93.1326	0.7	5.3	0	1	61.58	1	1	0	0	0	1	0	37.6353	43	40.5	136	67	152	64	64	113	24	22	95	1	0	0	162	36	12.9	0.38	21.6	52	3.5
31.3433	106.778	0.62	7.9	0	1	47.8	1	0	0	0	0	0	0	38.327	48	47	140	83	130	32	73	120	25	3	166	0	0	0					24.8
5.1	101.453	0.8	6.9	1	1	53.75	0	0	0	0	0	0	0	29.9505	39.5	43	130	83	189	35	147	123	7	6	109	0	1	0	102	30	9	0.51	11.8	93	3
3	94.9379	0.74	6.3	1	1	67.76	1	1	0	0	0	1	0	34.5318	55	50	148	71	148	59	75	102	14	15	109	1	0	0	161	34	7.3	0.7	28.8	66	3.3
3	91.2372	0.78	5.7	1	1	70.34	0	0	0	0	0	0	0	29.8975	40	37	117	70	152	51	77	101	24	38	83	1	0	0	143	35	5.7	0.51	11	72	3.6
3	128.029	0.64	11.9	0	2	41.48	0	0	0	0	0	0	0	45.5433	50	47.5	115	74	227	49	143	127	35	20	210	1	0	0	155	38	5.9	0.69	24.4	130	5.4
52.8	100.912	0.7	6.8	0	1	50.16	1	1	0	0	1	1	0	30.9862	41.5	46.5	150	88	153	81	60	52	12	19	129	1	0	0	158	35	10.2	0.65	15.2	52	4.7
16.5	98.763	0.9	6.9	1	2	71.69	1	1	0	0	0	0	0	32.9763	45	43	144	81	174	51	114	62	9	32	207	1	0		126	32		0.34	55.62	76
4.6	92.4874	0.9	7	1	1	60.03	1	1	0	0	1	1	0	36.2399	44.5	43.75	142	90	208	39	114	252	55	14	110	1	0	0	121	32		0.81	14.7	96
2	108.7	0.8	5.9	0	2	37.6	1	1	0	0	0	1	0	33.474	35.5	34.5	116	74	196	67	107	79	22	62	85	0	0	0	140	41	19.4	1.19	4.8	89	4.5
27.1	108.309	0.9	8	1	1	37.55	1	1	0	0	0	0	0	31.9183	41.5	38.5	120	71	180	48	106	96	26	20	244	1	0	5	128	32	8.3	1.1	11.1	83	2.5
10.4	99.4072	0.8	8.1	1	1	56.65	1	1	0	0	0	0	0	33.6103	45	45	135	77	187	45	126	94	16	32	135	1	0	11	128	32		0.59	19.31	87
3	90.0743	1	6.1	1	1	45.66	1	1	0	0	1	0	0	27.9909	37	36	118	69	147	37	81	148	29	17	116	1	1	0	117	32	12.8	0.2	10.6	70	3.3
11.3	97.0561	0.7	6.3	1	3	67.87	1	1	0	0	0	0	0	25.516	35	34.5	116	68	218	68	143	83	7	24	92	0	0	0	142	26	12.6	0.62	6.7	89	3.4
180.128	122.839	0.61	7.7	0	2	49.62	1	1	0	0	0	0	0	56.1725	44	46			133	49	68	111	16	42	121	1	0	2					9
3	90.4719	0.87	5.8	1	1	65.15	1	1	0	0	1	0	0	29.2612	37	36	125	72	103	33	53	115	17	11	112	1	0	0					24.5
33.1	114.709	0.6	12.5	1	3	53.1	0	0	0	0	0	0	0	32.0592	42	37	120	72	198	32	106	274	60	15	238	0	0	0	106	30	21	0.44	12.6	101	5.9
3	118.954	0.86	6.5	1	2	47.87	0	0	0	0	0	0	0	28.1586	38	35	116	83	203	42	121	228	40	12	135	0	0	0	145	43	12.6	0.58	10.2	96	6
30.1075	96.01	0.8	5.9	1	1	61.6	0	0	0	0	0	0	0	27.8368	39	38	127	81	144	42	77	98	25	3	99	1	0	0					9.6
117.073	109.064	0.7	6.2	0	1	39.1	1	1	0	1	0	0	0	41.8895	51.5	52.5	141	84	152	45	86	94	21	7	105	1	0	0	135	41	6.3	0.87	12.4	82	4.5
3	90.928	0.98	6.4	1	2	68.8	1	1	0	0	0	1	0	30.1821	47	43	146	72	199	72	104	101	23	74	89	1	0	0					14.7
1661.29	116.91	0.78	7.5	1	2	56.05	1	1	0	1	1	0	0	27.5287	44	40	149	84	153	84	63	39	6	70	160	0	0	0					9.8
18.232	105.773	0.64	6.1	1	1	60.87	1	1	0	1	0	0	0	27.4306	41	41.2	119	77	98	33	54	84	11	24	119	1	0	0					16.1
6.1	123.205	0.6	10.2	0	2	49.97	1	1	0	1	0	1	0	38.8381	48	47	148	88	234	48	174	120	12	99	186	1	0	0	127	37	20.7	0.94	32.8	114	4.2
3	95.4817	0.72	6.2	1	1	68.55	1	1	0	0	0	0	0	26.176	38.5	38	118	74	117	43	54	90	20	5	91	1	0	0	134	48	6.9	0.59	10.9	50	2.4
3	99.1431	0.78	7.7	1	1	58.51	1	1	0	0	0	1	0	33.1288	44	41.5	104	77	177	52	116	49	9	27	162	1	0	0					17.2
5.9	94.3857	1	9.7	1	2	60.01	1	1	0	0	0	0	0	30.9138	40	36	132	75	187	38	100	145	49	9	183	0	0	0	117	33	11.9	0.94	14.7	100	3.9
11.6	118.686	0.6	7.3	0	2	55.29	1	1	0	0	0	0	0	32.2666	41	39	140	79	164	37	110	92	17	58	115	0	0	0	112	30	9.2	0.67	13	85	3.2
6.5	109.514	0.7	6.5	0	2	59.52	1	1	0	1	0	1	0	35.9576	48	47	115	58	163	58	90	75	15	73	96	0	0	14	137	30	8.9	1.14	34.2	79	2.8
272	94.326	1	7.7	1	2	60.1	1	0	0	0	0	0	0	27.7613	38.5	37	182	98	244	47	152	152	45	67	146	0	0	6	117	37	25.8	0.73	21.8	109	4.5
7.1	114.722	0.7	7.3	1	2	65.07	1	1	0	1	0	1	0	34.2147	46	44	141	83	211	54	131	109	26	33	183	1	0	0	131	31		0.95	18.16	92
7.8	119.045	0.6	8.6	0	2	54.86	1	1	0	0	0	0	0	49.6424	54.5	51.5	127	72	176	32	113	114	31	19	168	0	0	8	105	26	8.6	0.34	38.8	94	3.6
1.8	96.3903	0.7	6.4	1	1	68.85	0	0	0	0	0	0	0	33.6525	47	48	114	69	210	57	127	163	26	14	117	0	0	0	134	44	12.5	0.58	8.9	83	4.8
3	98.2053	0.7	5.5	0	1	54.03	1	1	0	1	0	0	0	31.2951	41.3	43.3	109	77	159	45	95	103	19	12	89	1	0	0	126	31	7.5	0.65	11.1	75	3.5
20	94.0607	0.8	6.8	1	1	64.52	1	1	0	0	0	0	0	27.4491	37	35.5	130	70	134	39	82	53	13	13	143	1	0	0	115	26	4.8	0.76	10.3	63	3
3	91.1915	0.8	6.1	1	1	68.93	1	1	0	0	1	0	0	26.6666	43	39	119	80	161	48	86	119	27	24	86	1	0	0					9.7
6	95.3974	0.9	7.3	1	1	55.62	1	1	0	0	0	0	0	36.3981	46	48.5	125	75	156	39	78	164	39	6	130	1	0	0	134	26	14.2	0.55	100.9	76	3.8
6.4	114.861	0.8	7.3	1	1	36.08	0	0	0	0	0	0	0	34.803	46	47	124	75	172	36	80	300	56	7	146	0	0	0	115	31	22.2	0.81	19.9	85	4.3
26.9	112.753	0.6	6.3	0	2	62.59	1	0	0	1	0	0	0	45.889	48.5	49.5	128	72	199	62	112	67	25	94	113	0	0	0	137	35	20.9	1.18	11.3	85	4.5
5.2	101.912	0.7	6.8	1	1	60.92	1	0	0	0	0	1	0	42.8866	44	42	126	68	154	37	92	144	25	6	96	0	0	0	109	29	23.5	0.75	5.5	82	3.8
6.1	92.5574	0.8	6.4	0	3	39.48	1	1	0	0	0	1	0	34.2765	35.5	38	148	86	159	57	87	119	15	5	125	0	0	0	161	44	10.2	0.79	31	76	2
3	95.1474	0.82	8	1	1	61.44	1	0	0	0	0	1	0	35.8673	47	44	140	83	215	43	100	277	72	8	169	1	0	0					28.4
326	90.981	1	10.2	1	2	65.24	1	1	0	1	1	1	1	33.1271	44.5	43.5	168	94	175	31	100	232	44	7	179	0	0	0	112	31		1.07	13.83	95
3	97.3522	0.77	6.2	1	1	61.86	0	0	0	0	0	0	0	27.2916	40	39.5	115	77	127	31	67	219	29	3	99	1	1	0	106	32	17.5	0.43	11.3	64	3.9
4	97.13	1	5.3	1	2	55.93	0	0	0	0	0	0	0	38.4348	49.7	50.1	129	76	153	44	86	87	23	81	90	1	0	0	127	28	7.8	0.38	24.5	76	4
14.3	100.312	0.8	6	1	3	55.36	1	1	0	0	0	0	0	29.3155	40	40	132	77	146	36	98	102	12	7	127	1	0	0	109	34		0.49	36.31	81
3	96.0964	0.6	7.5	0	1	64.34	0	0	0	0	0	0	0	41.2772	54	57.5	123	62	207	65	103	140	39	99	216	1	0	0	172	50	22.2	0.76		78	6.4
1430.6	122.139	0.8	6.2	1	2	48.34	1	1	0	0	0	1	0	25.0273	35.5	37	136	78	468	43	207	456	218	38	74	1	1	0	137	40	37.6	0.46	11.4	132	17.7
22	94.2912	0.7	7.6	0	3	59.82	1	1	0	0	1	0	1	23.1346	39	35	162	83	193	38	76	333	79	7	120	0	0	0	134	29		0.65	17.58	92
3	100.587	0.56	7.8	0	1	61.07	0	0	0	0	0	0	0	24.8575	35	41.5	122	68	217	58	127	88	32	8	164	0	0	0	172	50	8.8	0.76	8.2	98	4.4
4.3	110.089	0.8		1	1	42.12	0	0	0	0	0	0	0	31.9717	42	44	130	80	148	49	84	76	15	6	112	1	0	0	114	33	20.6	0.71	15.4	75	2.9
3	97.3102	0.84	5.5	0	2	44.96	1	0	0	0	0	0	0	27.1775	34.5	34	138	83	231	63	151	54	17	31	75	0	0	0	151	51	6.6	0.89	2.6	107	4.6
91.2	102.942	0.7	7.1	0	2	68.33	1	1	0	1	0	1	0	37.1603	43	47.5	165	71	171	84	69	36	18	78	219	1	0	0	174	45	7.4	1.41	10	57	2.4
6.4	95.4912	0.9	5.7	1	1	55.48	1	1	0	0	0	0	0	32.4522	41.5	47	141	79	187	60	103	122	24	64	91	1	0	0	135	36	14.2	0.46	9.3	73	2.9
3.59897	132.653	0.75	12.1	1	2	40.36	0	0	0	0	0	0	0	33.7078	42.5	39.5	112	69	195	44	135	86	16	29	256	1	0	2					89.4
3	102.255	1	6.1	1	2	48.61	1	1	0	0	0	1	0	28.2426	39	40	131	89	192	46	125	66	21	49	103	0	0	0	121	33	3.7	0.4		99	3.4
3	124.477	0.51	5.5	0	2	56.12	1	0	0	1	0	0	0	25.2489	32	37	159	98	220	63	131	109	26	42	78	0	0	0					9.8
7.3	93.0033	0.9	6.8	0	2	39.53	0	0	0	0	0	0	0	22.5941	30	33	108	70	188	64	114	61	10	40	147	0	0	1	154	28	18.9	0.51	7	84	4.2
84.375	111.275	0.64	6.3	0	1	40.44	1	1	0	0	0	0	0	48.4222	52	47	116	55	153	49	79	125	25	17	94	1	0	0	166	34	7.1	0.63	57.2	70	3.6
3	109.446	0.64	5.7	0	1	42.8	0	0	0	0	0	0	0	31.0898	33.5	41.5	120	80	161	58	87	64	16	106	65	0	0	0					15
3	110.747	0.53	6	0	1	49.95	0	0	0	0	0	0	0	30.4661	41	40.5	146	79	169	47	99	168	23	5	99	0	0	0	164	36	10.2	0.6	2.9	82	4.5
18.5874	97.1725	0.97	7.8	1	2	61.11	1	1	0	0	0	1	0	34.7865	47	42	126	79	192	39	136	95	17	34	146	0	0	0					24.8
38.4	98.234	0.8	6.5	1	1	58.34	1	1	0	0	0	0	0	29.1852	38	40	155	78	151	36	78	131	37	35	127	1	0	8	123	30		0.59	13.83	81
6.9	120.766	0.5	6	0	3	40.35	0	0	0	0	0	0	0	28.5106	37	42	110	68	184	38	126	89	20	94	96	0	0	0	105	27		0.6	7.49	87
3.3	106.163	0.8	6	1	1	47.29	0	0	0	0	0	0	0	37.6823	46	48	116	74	225	30	163	143	32	74	107	0	0	0	101	27		0.72	18.16	123
3	98.8831	0.73	9.3	1	1	62.76	0	0	0	0	0	0	0	38.2743	49.5	46	121	68	204	52	109	252	43	3	164	1	0	1					32.9
3	97.0261	0.9	6.2	1	1	53.21	1	0	0	0	0	0	0	18.6217	32	33.5	146	83	158	100	52	54	6	3	60	0	0	5	216	38	13.7	0.79	9.9	41	6.2
3	109.897	0.92	5.3	1	2	52.7	1	0	0	0	0	1	0	35.8887	48	41.5	112	74	147	29	92	98	26	47	81	1	0	0	108	36	5.6	0.64	19.9	94	4
12.2	108.114	0.7	7.6	1	1	52.51	1	0	0	0	1	1	0	34.3803	46.5	43.5			205	38	112	248	55	13	160	0	0	1	112	34		0.64	50.14	101
3.6	95.6387	0.7	8.2	0	1	57.8	0	0	0	0	0	0	0	24.5062	32.5	37	138	78	302	70	196	130	36	78	127	1	0	0	149	44	16.9	0.88	10	125	3.5
3	101.246	0.75	5.8	0	2	58.82	1	1	0	0	1	0	0	29.3492	38	40	155	96	153	52	84	78	17	78	88	1	0	0	128	32	6.5	0.54	15	54	3.6
194.8	126.194	0.8	11.7	1	2	43.69	1	0	0	0	0	0	0	31.5772	38	39.5	135	84	276	30	32	1032	214	7	241	0	0	12	134	40		1.05	46.4	95
3	95.3013	0.64	6.3	0	1	62.5	0	0	0	0	0	0	0	29.7608	35	37.5	134	64	186	70	100	78	16	9	109	0	0	0	190	35	6.4	0.99	8.4	77	3.9
30.8	91.7433	0.9	4.9	1	1	61.18	1	1	0	0	0	0	0	34.0352	41	45	134	74	132	53	63	74	16	6	77	1	0	1	123	31	8	0.53	15.4	55	3.6
54.9296	95.9265	0.75	4.9	1	1	65.5	1	1	0	0	0	0	0	23.233	35.5	34.5	131	72	183	53	112	95	18	14	95	0	0						25.9
3	110.581	0.6	5.6	0	2	65.36	0	0	0	0	0	0	0	33.5942	39	41	139	69	166	61	84	96	21	34	84	1	0	0	167	41	9.2	0.85	8	64	4
3	113.287	0.64	7.8	1	3	51.1	1	1	0	0	1	0	0	32.913	42	39.5	146	87	193	37	125	149	31	3	134	0	0	0	120	39	9.5	0.52	47.6	103	4.4
3	98.9045	0.7	5.8	0	1	53.02	1	1	0	0	0	0	0	29.8389	41	41.5	122	67	178	50	110	66	18	4	85	1	0	0	130	36	9.6	0.61	12.7	72	4.9
45.4545	94.4314	0.67	6.6	0	1	61.66	1	1	0	0	0	0	0	30.8913	35.5	37.5	132	71	146	53	70	125	23	30	104	1	0	0					14.1
2.3	90.3753	0.8	7.4	1	1	70.21	1	1	0	0	0	1	0	27.8581	43	41.5	158	86	229	49	156	192	24	56	167	0	0	0	106	28	26.2	0.71	23.8	87	4.6
3	111.059	0.6	6.4	0	3	43.74	0	0	0	0	0	0	0	32.2683	35	36	108	65	203	45	106	235	52	6	122	0	0	12	146	45	20.6	0.35	158.9	106	7
3	117.024	0.8	7.1	1	2	54.43	1	1	0	0	1	0	0	41.8002	49.5	47.5	141	70	162	43	94	128	25	129	105	1	0	0	134	33	7.1	0.71	18.3	64	4.6
3	97.5471	1	8.4	1	2	55.32	1	1	0	0	1	1	0	41.1301	52.5	43.5	146	90	180	42	120	69	18	7	136	0	0	0	115	33	4.2	0.5	13	80	3.6
3	105.952	0.5	6.5	0	3	58.98	0	0	0	0	0	0	0	20.4896	32	33.4	86	56	165	45	111	48	9	25	97	0	0	0	125	31	3	0.38	7.1	67	3.2
3	101.758	0.6	5.8	0	3	56.19	1	0	0	1	0	1	0	34.941	38	40.5	135	83	173	34	111	134	28	10	96	0	0	0	118	38	6.9	0.57	22.2	87	4.8
3	99.2107	1.01	5.9	1	2	51.2	1	1	0	0	0	0	0	34.1529	39	37	108	76	172	41	113	76	18	60	69	1	0	0	136	34	7	0.37	14.1	88	4
15.2	97.0834	0.7	5.6	1	1	67.83	1	1	0	0	0	0	0	32.9594	46	43	121	67	123	39	61	128	23	9	130	1	0	0				0.42	14.8
3	100.659	0.8	7	0	2	48.54	1	1	0	1	0	1	0	36.8916	44.09	47.24	134	81	138	45	73	69	20	74	119	1	0	0	125	37	4.7	0.5	21.9	68	2.8
3	103.3	0.86	6.8	1	1	46.95	0	0	0	0	0	0	0	35.9307	48	46	126	71	167	31	104	176	32	3	129	1	0	0	114	41	9.9	0.51	29.9	84	3.4
3	97.087	0.6	8.5	0	1	62.88	1	1	0	0	0	0	0	29.5112	41.5	40	130	65	173	67	92	65	14	10	156	1	0	0	178	35	9.1	0.71	24.6	62	4.6
3	118.706	0.4	6.4	0	1	53.25	0	0	0	0	0	0	0	34.253	45.5	46	139	80	142	41	84	79	17	5	99	1	0	0	128	38	6.1	0.92	26.2	66	2.8
32.6	114.342	0.8	12.8	1	2	57.73	1	1	0	0	1	1	0	37.9063	47	48	170	90	181	35	118	116	28	42	280	0	0	2	115	30	8.9	0.74	15.8	101	3.5
109.244	127.171	0.6	13.6	0	2	45.46	0	0	0	0	0	0	0	42.41	48	49	116	66	279	47	192	157	40	263	323	0	0	13	151	30	6	0.93	5.4	132	5.4
15.5	101.276	1	5.3	1	2	49.98	1	1	0	0	0	0	0	29.7212	38	37.75	118	70	175	46	49	262	80	68	85	0	0	4	129	39	16.3	0.74	15.3	66	7.2
95.082	121.348	0.64	13.2	1	2	62.32	1	1	0	0	0	0	0	22.7957	32	33			183	38	121	125	24	41	306	0	0	0	126	32	7.2	0.39	8.2	102	5.1
8.69565	116.517	0.7	8.9	1	2	62.86	1	1	0	1	0	1	0	30.5536	40.5	39	129	81	213	46	110	162	57	40	230	1	0	0	142	40	9.5	1.07	20.6	110	4.8
3	109.86	0.7	5.9	1	1	50.23	1	1	0	0	0	1	1	26.4159	36.5	39	123	80	132	48	61	96	23	2	95	0	0	0					11.8
25.3968	92.3403	0.8	6.8	0	2	60.82	1	1	0	1	1	1	0	34.1399	39	42	146	70	187	34	115	126	38	43	81	1	0	11	109	29	5.1	0.66	18.7	111	4.9
3	100.961	0.6	6.7	0	1	57.31	1	1	0	0	0	0	0	41.496	39	42.5	150	76	163	53	89	91	21	10	138	1	0	0	155	31	5.8	0.69	8.9	72	3.2
41.5966	98.2549	0.94	7.1	1	2	64.94	1	1	0	0	0	0	0	27.6283	39	40	114	68	161	49	92	101	20	30	102	1	0	10					77.8
3	103.155	0.9	5.6	1	1	44.49	1	1	0	0	0	0	0	29.0565	40.5	38.5	152	83	119	37	68	68	14	129	118	1	0	0	118	36	3.8	0.59	14.5	57	2.9
10	105.427	0.8	6.3	1	1	48.28	0	0	0	0	0	0	0	29.3415	40	38.5	125	88	225	48	139	167	38	7	94	1	0	10	132	36		0.37	19.6	105
63.4146	91.7714	0.89	10.4	1	1	61.79	1	1	0	0	0	1	1	40.4303	48	46	138	82	159	24	80	349	55	6	303	1	0	7					34.3
10.9	92.1963	0.8	6.5	1	1	67.37	1	1	0	1	0	0	0	46.3344	53.5	55.5	126	68	198	63	105	207	30	10	117	0	0	0	156	38		0.87	28.24	84
3	115.017	0.7	6	0	2	52.54	1	0	0	0	0	0	0	35.2903	45	49	124	87	148	43	85	100	20	100	111	1	0	0					23.9
3	99.8838	1	8.1	1	2	51.95	0	0	0	0	0	0	0	28.6018	37.5	35.5	131	80	261	32	40	653	189	22	174	1	1	0	128	34	28.6	0.48	10.9	84	6.2
3	109.181	0.94	5	1	2	49.93	1	1	0	0	0	0	0	26.7714	33	33	126	77	197	67	110	87	20	50	72	1	0	0					14
6.2	119.358	0.5	8.2	0	1	42.02	0	0	0	0	0	0	0	27.8214	38.5	38	125	76	187	52	91	272	44	9	204	0	0	0	153	41	18.8	1.09	15.2	80	6.1
8.67052	92.4871	0.7	7.5	0	1	62.57	1	0	0	0	0	1	0	41.8541	49	48.5	135	80	244	35	161	231	48	11	116	0	0	0	126	35	14.7	0.89	20.4	147	6
3	90.6654	0.8	4.5	0	1	42.42	0	0	0	0	0	0	0	20.1924	25	27	126	86	139	56	73	50	10	8	92	1	0	0	147	30	5.7	0.69	2.1	48	3.4
3	100.116	0.8	5.7	0	2	49.31	1	1	0	1	0	0	0	33.2846	38	42.5	119	78	253	81	133	157	39	48	48	0	0	1	206	33	12.8	1.11	5.7	91	4.8
165.99	107.638	0.9	10.1	1	2	59.44	1	1	0	1	0	1	0	32.0717	43.5	41.5	136	80	115	45	56	69	14	6	128	1	0	11	149	32	3.7	0.44	24.8	49	2.6
2.1	96.9521	0.8	6.9	1	1	60.21	1	1	0	0	0	0	0	27.9765	39	42	124	80	150	52	73	123	25	6	113	1	0	0	111	31	20.6	0.45	13.5	69	4.5
3	99.585	0.9	6.7	1	2	70.51	1	1	0	0	0	1	0	30.8876	43	42	142	71	129	40	76	73	13	103	50	1	0	26	140	26	3.7	0.73	39.7	53	4.3
3	94.7657	0.63	7.1	0	1	64.04	1	0	0	0	0	0	0	31.7118	35.5	35			178	43	107	120	28	89	112	0	0	0					12
15	98.4053	0.6	5.5	0	1	60.96	1	1	0	0	0	0	0	33.8304	43	45	136	74	218	57	159	118	2	36	113	0	0	0
27.7778	109.47	0.73	8.5	1	1	48.28	1	0	0	1	1	0	0	37.3697	44	45			128	54	61	60	13	50	157	1	1	0					15.2
3	105.987	0.9	5.7	1	2	61.64	1	1	0	0	0	1	0	50.1264	53	51	133	64	127	38	81	71	8	30	107	1	0	0	110	29	3.7	1.12	12	62	2.3
40.8537	102.805	0.61	7.6	1	1	67.73	1	1	0	1	1	1	0	37.2481	47	46	170	100	217	36	146	177	35	3	182	0	0	0	111	29	9	1.02	30.3	112	3.9
40.4	118.27	0.6	6.5	0	2	55.79	1	1	0	0	0	1	0	35.2474	42.5	42	142	76	174	67	93	82	14	97	127	0	0	0	129	39	21.6	0.79	18.4	85	5.8
3	110.447	0.92	6.9	1	2	51.99	1	1	0	1	0	1	0	36.6684	52	50.25	126	78	118	36	65	72	17	20	105	1	0	0					25.4
53.3333	99.7698	0.7	7.1	0	1	51.78	1	1	0	1	0	0	0	23.0783	37.5	37.5	146	95	177	45	111	110	21	14	168	0	0	7	150	32	7.8	0.84	31.8	95	4
47.5	101.19	0.8	5.6	1	1	54.12	1	1	0	1	0	0	0	35.4426	42	45	128	78	181	49	114	72	18	10	104	0	0	0	140	35		0.56	23.05	87
46.2963	111.317	0.68	9.5	1	1	50.05	1	1	0	0	0	0	0	33.7306	41	37	148	81	205	50	131	81	24	80	112	0	0	4					34.6
3	105.552	0.85	6.3	1	2	65.57	1	0	0	0	0	0	0	26.2466	38	41.5	148	84	169	40	118	51	11	88	77	0	0	0					73.4
5.14	92.5792	0.8	5.9	1	1	66.78	1	1	0	0	1	0	0	32.772	46	46.5	164	86	382	35	250	252	97	26	62	0	0	0	99	37		0.65	15.27	134
3	98.9072	0.87	6.6	1	1	52.46	0	0	0	0	0	0	0	37.4761	45.5	44	128	75	147	23	89	185	35	3	121	1	0	1	93	25	8.8	0.67	32.2	92	4.3
110.811	90.1764	0.8	5.3	0	1	43.19	1	1	0	0	0	0	0	28.1921	32	38	121	68	180	72	95	86	13	6	86	0	1	0	181	38	12.2	0.95	12.4	70	2.8
3	102.862	0.7	6.2	0	2	68.44	1	1	0	1	0	1	0	40.6326	44	55	138	69	153	54	84	66	15	120	97	1	0	0	142	49	3.8	0.87	9.3	64	2.7
6.1	102.728	0.6	6.2	0	1	54.84	0	0	0	0	0	0	0	38.1257	41.5	44	118	72	183	36	117	113	30	13	124	0	0	0	113	27	9.1	0.84	29.2	91	3.1
3	121.278	0.63	9.5	0	2	49.93	1	1	0	0	0	0	0	36.1543	48	48	169	106	218	30	139	200	49	59	199	0	0	0					4.4
3	95.3399	0.85	4.9	1	1	59.05	0	0	0	0	0	0	0	32.9147	32	31.5	118	79	118	50	62	33	6	52	61	1	0	0	95	30	3.1	0.45	11.7	47	2.8
8.13008	100.235	0.8	6.4	1	1	55.47	1	1	0	0	0	1	0	30.029	41	38	112	68	198	52	99	148	47	6	122	1	0	0	132	36	22.2	0.53	29.9	78	4.5
3	93.2746	1	6.3	1	1	40.69	1	0	0	0	1	0	0	35.94	44	42	109	73	114	37	53	116	24	10	127	1	0	1	109	30	11.3	0.27		56	3
7	99.2273	0.8	9.2	0	2	50.58	0	0	0	0	0	0	0	32.3769	38	45	105	74	225	72	142	59	11	29	142	0	0	10				0.48	17.8
3	114.049	0.59	6.7	0	2	61.75	1	1	0	1	0	1	0	26.7744	35	42	132	70	212	71	128	55	13	304	90	0	0	0					16.4
3	96.2774	0.79	7.6	1	1	61.94	1	1	0	0	0	0	0	37.9008	46	42	137	73	150	40	79	185	31	3	147	1	0	0	144	32	11.3	0.75	39.4	80	4.8
17.1	91.6338	0.9	6.1	1	1	61.35	1	1	0	1	0	0	0	34.1101	47	45	126	66	246	42	70	384	134	6	82	0	0	0	123	28	24.9	0.66	17.6	93	7.6
3	104.504	0.7	6	0	1	45.18	1	1	0	0	1	1	0	32.1884	42	42.5	153	90	161	46	91	126	24	9	103	1	0	0	148	39	8.2	0.43	13.4	81	4
3	103.783	0.8	7	0	2	44.19	1	0	0	0	0	0	0	46.2611	50.5	51	154	87	163	45	105	61	13	18	128	0	0	0	137	44	4.3	0.77	16.7	76	3.2
19.6	105.776	0.8	5.4	1	1	47.81	0	0	0	0	0	0	0	34.8099	46	40.5	134	82	211	30	129	323	52	7	127	0	0	0	105	32		0.57	79.25	99
18.7	100.918	0.6	6.9	0	3	57.37	1	0	0	0	1	1	0	31.3524	42	47.5	133	80	147	65	72	64	10	18	208	0	0	8	132	19	7.3	0.48	27.5	53	5
64.5	104.736	0.7	7.6	0	2	65.87	1	1	0	0	0	0	0	36.9006	40.5	50	152	71	158	42	99	84	17	16	137	1	0	0	105	31	8.7	0.61	7.2	64	3.6
3	107.199	0.71	7	0	2	60.12	1	1	0	0	0	0	0	25.676	34	38	141	71	191	68	79	102	44	16	164	1	0	3	192	39	9.2	0.72	75.6	84	6.1
33.75	101.419	0.92	8.4	1	2	64.13	1	1	0	0	0	0	0	25.9983	37	39.5	156	96	155	44	91	92	20	6	154	0	0	0					9.2
3	100.674	0.81	6.2	1	3	54.12	1	0	0	0	1	0	0	23.0828	35	34.5	97	65	130	55	55	84	20	3	81	0	0	0	143	44	9.6	0.48	8.5	43	2.2
3	95.0919	0.69	6.2	0	1	59.29	1	1	0	0	1	0	0	32.69	44.5	39.5	124	73	192	43	116	157	33	8	89	1	0	0	137	36	12.4	0.72	24.5	102	4
6.57277	96.3636	0.97	9.6	1	2	62.3	1	0	0	0	0	0	0	31.8299	42	43	148	91	188	62	103	111	23	61	107	0	0	3					35
5.8	107.691	0.7	6.2	0	2	61.91	1	0	0	0	0	1	0	30.2831	35	45.5	145	68	179	55	104	83	20	36	90	0	0	0	145	36	9	0.9	9.3	75	3.3
797.8	124.432	0.6	7.7	0	2	48.56	1	1	0	0	0	0	0	33.6356	41	44	149	86	132	43	72	69	17	90	166	1	0	7	118	32	7.4	0.37	22.2	63	3
9.17431	99.8259	0.7	7.1	0	1	51.7	1	1	0	1	0	1	0	44.5762	52	49	130	78	176	46	95	205	35	5	84	0	0	0	131	28	15.9	0.99	8.4	78	3.1
3	115.773	0.8	5.9	1	2	55.96	1	1	0	0	0	0	0	25.0694	35.75	37.5	138	91	147	54	78	114	15	20	82	1	0	0	154	42	8.2	0.48	8.5	65	3.6
5.8	115.203	0.7	7.7	0	2	52.31	1	0	0	0	0	1	0	44.6702	47.5	56.5	141	73	174	47	107	111	20	93	168	1	0	16	145	44	9.4	1.21	20.1	126	3.7
3	96.2317	0.7	5.6	0	1	56.92	1	0	0	1	0	0	0	28.3573	36	36.5	150	84	145	56	78	71	11	9	85	1	0	0					12.7
12.3711	95.5694	0.93	6	1	1	49.72	1		0				0	42.51	48	45	108	66	158	38	89	150	31	79	77	0	0	0					17.5
9.5	98.8154	0.8	6.1	1	1	57.5	0	0	0	0	0	0	0	27.3617	36.5	37.25	141	87	185	52	89	191	44	52	120	1	0	0	146	30	17.3	0.47	15.1	78	3.4
13.2	100.347	0.8	6.4	1	1	55.31	1	1	0	0	0	1	0	27.1659	36.5	36	148	90	148	29	70	211	49	7	103	1	0	0	147	36	14.5	0.82	6.3	77	3.6
2.97619	130.497	0.7	11.9	1	2	46.73	0	0	0	0	0	0	0	26.1497	35	34.5	110	65	178	48	74	216	56	18	381	0	0	2	141	40	20.5	0.92	19.3	83	6.1
18.018	108.28	1	5.7	1	2	40.46	0	0	0	0	0	0	0	24.4183	34	34.5	124	86	138	37	81	80	20	47	85	0	0	8	103	31	5.1	0.43		69	3.6
7.47664	111.947	0.92	10.8	1	2	50.07	1	0	0	1	1	1	0	40.9407	50	45.5	124	93	145	36	83	138	26	11	274	1	0	10	126	31	9	0.62	10.9	75	3.8
6	127.242	0.5	10.3	0	2	53.92	0	0	0	0	0	0	0	36.1798	49.6	49	126	77	198	42	105	286	51	32	203	0	0	0	138	34	17.9	1.67	13.5	106	4.1
2.2	104.234	0.8	6.5	1	1	49.9	0	0	0	0	0	0	0	26.2065	34	33.5	110	74	214	41	134	198	39	18	140	1	0	0	108	37	24.7	0.62	11.5	96	4.6
9	122.36	0.6	7	0	2	50.95	1	1	0	0	0	0	0	32.5202	37.5	42.5	112	66	138	50	60	59	28	17	90	0	0	0					11.5
3	136.829	0.6	5.6	0	2	35.04	1	1	0	0	0	0	0	32.0967	36.5	40.5	121	65	119	41	65	54	13	19	104	0	0	0	112	26	5.9	0.51	7.2	49	5.4
8.4	106.51	0.9	8.6	1	2	60.94	0	0	0	0	0	0	0	28.8171	37	40	130	80	197	65	125	53	7	49	170	1	0	0	129	30	17.5	0.52	6.1	90	4.5
1.89753	99.9943	0.7	6	0	1	51.46	1	1	0	0	0	0	0	34.8147	49.5	49	118	70	193	53	122	77	18	10	117	1	0	0	130	33	18.3	0.61	14.4	97	4.5
3	129.832	0.6	6.3	1	1	35.47	0	0	0	0	0	0	0	38.1704	47	48	121	72	197	43	130	115	24	2	143	0	0	0					36.9
2.7	92.9433	0.9	8	1	3	59.33	0	0	0	0	0	0	0	27.6606	35	39	120	70	223	29	121	267	73	6	112	1	0	0	92	34	16.1	0.4	9	104	3.3
2.82885	109.349	0.8	9.4	1	1	43.08	1	1	0	0	0	0	0	35.3604	41	45	115	77	151	50	86	71	15	32	213	1	0	0	120	36	15.3	0.66	9.3	72	3
18.9	105.946	0.7	8.3	0	1	43.23	0	0	0	0	0	0	0	54.908	53.5	60	130	78	169	46	103	84	20	22	100	0	0	10
11.9	103.097	0.7	8.6	0	1	47.11	0	0	0	0	0	0	0	35.4875	48	50.5	128	76	214	46	150	196	18	67	179	0	0	0	125	29	22.3	1	22.2	105	4.5
3	114.461	0.6	6.8	0	2	60.45	1	1	0	0	0	1	0	37.9454	47	53	165	86	145	49	87	62	9	30	125	1	0	0	147	33	2.6	1.05	14.9	61	4.1
8	112.952	0.9	10.4	1	2	52.58	1	0	0	0	0	1	0	19.5817	28	33.5	137	96	175	43	111	107	21	147	271	0	0	10	130	37		0.73	12.39	84
3	103.084	0.8	7.4	1	1	51.48	0	0	0	0	0	0	0	36.6858	51	47	130	73	204	46	103	215	55	69	174	1	0	0	128	33	16.6	0.59	16.6	96	3.7
3.5	92.768	0.8	8.1	1	1	66.49	1	1	0	0	0	0	0	30.3631	40	40.5	136	82	187	56	108	87	23	25	122	1	0	4	135	33	17.3	0.96	14.9	86	3.6
21.7	95.5046	0.9	10.4	1	1	55.46	1	0	0	0	0	0	0	32.9654	44	43.5			171	24	98	297	49	6	176	1	0		97	30	26	0.62	17.5	114	4.3
3	107.856	0.7	7.5	1	1	52.85	1	1	0	0	1	1	0	35.8331	45	47	131	81	167	34	97	186	36	3	191	0	0	0					8.8
2.5	123.882	0.6		0	2	49.19	1	1	0	0	0	1	0	24.9956	36.5	37	121	84	165	42	107	78	16	72	83	1	0	0	117	32		0.33	5.19	84
17.6471	124.45	0.56	12.2	0	2	51.77	1	1	1	1	1	1	0	30.7734	40	39	144	78	157	53	84	131	20	111	255	1	0	6	166	39	7.2	0.74	36.4	71	4.2
6.25	99.8472	0.9	6.1	1	1	49.13	0	0	0	0	0	0	0	34.0694	45	47	108	66	168	40	100	125	28	28	101	0	0	0	125	34	8.5	0.54		84	3.4
3	92.0658	0.7	6.3	0	1	63.22	0	0	0	0	0	0	0	25.9693	30	38	124	72	185	69	99	97	17	21	116	1	0	0	184	40	8.8	0.75	10.9	86	3.9
3.6	95.0495	0.9	6.3	1	1	56.14	1	1	0	1	1	1	0	42.5846	54.25	49	152	98	139	31	60	256	48	6	115	1	1	0	108	24	21.9	0.63	24.1	73	3.6
3	112.506	0.64	6.6	0	2	59.88	1	1	0	0	0	1	0	30.3185	38	41.5	134	71	184	38	130	86	16	43	96	0	0	0	130	31	3.4	0.71	10.3	89	3.5
32.9	96.4819	0.6	8	0	1	63.77	1	1	0	0	0	0	0	29.7184	36	38.5	134	84	173	39	98	157	36	7	105	1	0	0	119	29	22	0.74	10	91	4.2
3	96.9406	0.81	8	1	1	59.5	1	1	0	0	0	0	0	27.6609	40.5	40.1	121	87	145	28	82	190	35	3	117	1	0	1	111	30	11	0.51	11.7	81	3.6
17.5325	102.996	0.65	6	1	1	63.75	1	1	0	0	0	1	0	35.6062	49	50	120	71	138	44	83	92	11	13	73	1	0	0					21.5
3	110.836	0.7	5.7	1	1	48.97	1	1	0	0	0	0	0	37.1651	50	47	122	71	128	33	41	246	54	9	95	1	0	0	116	25	12.3	0.61	34.8	58	2.9
11.5044	122.326	0.7	11.4	0	2	43.77	1	1	0	0	0	0	0	32.6567	41	37.5	135	78	228	57	148	65	23	38	298	0	0	8	152	38	6	0.5		113	5.4
47.1	94.8176	1	6.5	1	2	59.36	1	0	0	1	0	0	0	34.6949	48	51	134	78	198	37	150	85	11	6	110	1	1	0	96	26	16.8	0.39	12.2	94	4.3
13.9	95.5312	0.7	8	0	1	57.96	1	1	0	0	0	1	0	30.8193	37	38	132	82	118	42	34	250	42	6	137	1	0	0					10.3
4.5	92.6239	0.9	10.2	1	1	59.82	0	0	0	0	0	0	0	24.6486	38	38.5	140	80	257	32	176	214	49	24	225	0	0	0	150	27	17.3	0.39	18.6	136	5.1
17.5	99.553	0.9	7.5	1	1	49.55	1	1	0	0	0	1	0	30.2938	29.5	30	157	107	178	39	59	317	80	6	73	1	0	1	111	34	21.9	0.54	20.3	77	4.5
3	98.2538	0.9	7	1	1	51.42	1	0	0	0	0	0	0	39.1594	51	47.5	142	81	111	29	59	132	23	104	66	1	0	2	108	28	8.5	0.41	41	58	2.7
3	105.537	0.6	6.6	0	3	51	1	1	0	0	0	0	0	25.3163	37	35.5	96	51	179	37	107	201	35	26	81	1	0	6	136	36	12.8	0.82	19.5	95	3.9
3.5	91.7054	0.8	7.8	1	1	68.13	0	0	0	0	0	0	0	27.0501	41	40	142	68	191	42	85	204	64	32	138	0	0	0	123	31	14.2	0.72	8.3	83	5.1
12.3	114.698	0.6	6.4	0	3	39.15	1	1	0	0	0	1	0	52.3463	47	54	115	58	148	49	75	117	24	115	92	1	0	0	122	33	9.9	0.21	9.4	69	3.8
15.9	98.9562	0.7	7.9	1	1	65.11	1	1	0	0	0	1	0	37.7271	47.25	47.25	146	83	157	53	97	77	7	83	108	1	0	0					16.7
6.89655	107.94	0.6	6.7	0	2	68.8	1	1	0	0	0	1	0	33.9002	34	36	147	81	168	71	83	69	14	57	129	0	0	0	188	34	6.6	0.53	19.3	65	6.7
3	90.2608	1.11	6.4	1	2	48.41	1	1	0	0	0	0	0	26.3083	36.5	38	116	71	124	44	71	70	9	40	52	1	0	0					8.9
24.2424	103.623	0.7	11.3	1	1	58.55	1	1	0	0	0	0	0	36.5626	51	49	133	70	191	47	100	249	44	52	180	1	0	0	152	44	14.3	0.71	13.3	84	3.8
47.5	92.4377	0.87	6	1	1	62.09	1	1	0	0	0	0	0	32.736	42	41	133	77	141	47	73	113	21	56	116	1	0	0					24.6
2.3	111.396	0.8	8.5	1	1	40.44	1		0			0	0	42.1131	52.5	48.5	110	70	189	30	143	63	16	6	173	0	0	0
8.5	114.488	0.5	6.5	0	1	47.95	1	1	0	0	0	0	0	47.4689	52	51	128	72	196	56	120	171	20	32	93	1	0	0	116	47	21.2	0.94	11.3	77	3.6
4.4	111.53	1	8.5	1	2	36.25	0	0	0	0	0	0	0	29.7215	37.5	42	121	69	246	45	172	110	29	11	115	0	0	0	127	38		0.58	6.05	113
5.7	95.5726	0.8	6.3	1	1	62.25	0	0	0	0	0	0	0	30.4176	41	40.25	128	73	188	48	117	135	23	21	126	0	0	0	125	36	12.5	0.56	13	87	2.6
68.1416	95.8703	0.7	6.4	1	1	69.62	1	1	0	1	0	1	0	31.2913	41	39	152	71	144	36	88	84	20	10	128	1	0	0	113	29	6.8	1.16	10.5	76	2.1
1.9	107.502	0.9	5.2	1	2	59.62	1	1	0	0	0	0	0	34.0224	41	42.5	132	78	198	31	129	118	38	57	95	0	0	0	92	33	16.8	0.37	21.7	93	4.3
3	113.931	0.71	6.1	0	2	51.45	1	1	0	0	0	1	0	32.4064	44.5	45	105	64	145	45	64	169	36	4	63	1	0	1	145	34	11.7	0.67	125.3	53	4.8
20.8	95.5271	0.8	6.2	0	2	55.99	0	0	0	0	0	0	0	23.616	34	37	129	79	137	41	81	82	15	75	72	0	0	6	116	31	8.6	0.78	44.9	65	3
4.1	93.6783	0.8	5.7	1	1	65.1	1	0	0	1	1	0	0	34.2338	47	46.5	95	51	188	41	125	96	22	7	98	1	0	0	136	36		0.38	16.14	94
8.6	100.361	0.8	6.5	1	3	55.29	0	0	0	0	0	0	0	34.7907	45	44.5	122	70	179	45	116	82	18	8	125	1	0	0	110	35	14	0.47	14.7	72	2.9
216.8	108.992	0.7	6.1	0	2	60.2	1	1	0	1	0	1	0	32.1366	40.5	46	150	78	160	63	92	65	5	140	72	1	0	0	148	36	8.7	1.29	21.2	69	4.4
3	100.358	0.72	6.8	1	1	61.46	1	1	0	0	0	0	0	41.8392	50	46.5	122	71	149	42	88	156	19	4	126	1	0	0					35.9
48.3	98.9063	1	5.9	1	2	53.35	1	0	0	0	1	1	0	30.5196	43.5	42.5	154	114	181	44	113	99	24	57	90	0	0	0	128	32	6.6	0.38	11.3	88	3.5
3.6	102.056	0.7	6.6	0	2	69.56	1	0	0	1	0	1	0	31.7835	42.5	44	140	74	222	94	114	83	14	156	86	1	0	0	151	32	25.2	0.5	4.5	72	6.5
3	106.453	0.68	7.6	1	3	56.41	1	1	0	0	0	0	0	30.3829	36.5	38	131	71	127	34	67	139	26	48	92	1	1	0					22.1
3	95.768	0.99	6.7	1	2	59.67	1	0	0	0	0	0	0	30.4573	39.5	43.25	152	81	171	64	88	63	19	3	64	0	0						28.3
3	123.136	0.6	6	0	2	50.05	0	0	0	0	0	0	0	29.9515	37.5	38	131	73	181	47	107	114	27	30	88	0	0	0					10.2
2.18818	122.034	0.7	6.8	0	2	44.11	1	0	0	0	0	1	0	30.6273	37.75	37	132	82	203	76	104	124	23	201	110	1	0	0	125	38	17.3	0.27		96	4
63.3663	93.57	0.64	7.2	0	1	65.11	1	1	0	0	0	0	0	36.6532	42.5	46.5	125	68	309	59	143	351	107	19	141	0	0	0	196	53	31.2	0.99	11.7	158	9
3.81679	104.763	1	5.7	1	2	45.16	1	1	0	0	0	0	1	41.9701	46	47	128	70	190	42	113	180	35	48	82	1	0	0	114	32	23.6	0.53	7.8	102	4.4
32.8	95.8202	0.7	6.5	0	1	57.53	0	0	0	0	0	0	0	26.1357	37.5	40	119	70	199	74	109	68	16	134	135	0	0	0	157	35	10	0.42	7.3	89	2.9
3	118.546	0.58	8.2	1	1	50.4	0	0	0	0	0	0	0	27.6878	33.5	33.5	138	78	202	41	122	205	39	52	90	0	0	0					4.7
3	126.059	0.63	8.7	1	2	57.82	0	0	0	0	0	0	0	28.5811	39	39.5	135	85	220	83	107	71	30	44	82	1	0	9	212	52	5.4	0.53	16.7	99	4.3
20	92.5611	0.8	7.1	0	2	60.48	1	1	0	0	0	1	0	26.7889	40	38.5	112	69	187	52	115	65	20	73	77	0	0	0	132	38	6.8	0.61	15.4	81	3.9
3	96.8151	0.9	5.6	1	1	53.52	1	1	0	0	0	0	0	23.605	35	37	135	72	190	42	114	97	34	71	109	0	0	0	122	32	10.4	0.23	8.8	96	2.7
3	109.225	0.6	9.2	0	1	46.11	1	1	0	0	0	1	0	38.4967	44	41.5	125	80	163	34	72	335	57	51	283	0	0	0	134	35	17.1	0.97	20.6	80	7.5
17.4	99.0157	0.7	7.5	0	1	52.86	1	1	0	1	0	0	0	39.0531	49	53	125	75	156	32	91	201	33	6	156	0	0	0	103	30	14.8	0.59	20.1	83	3.1
91.4894	124.59	0.52	6.9	1	1	49.71	0	0	0	0	0	0	0	24.4509	32	34	104	69	187	46	117	103	24	67	197	1	0	13					120.8
78.1	108.019	0.5	14.2	0	1	56.23	0	0	0	0	0	0	0	37.1189	51	48.5	106	68	241	37	107	390	97	127	356	0	0	0	115	32	29.6	0.88	17.1	108	7.3
3.6	91.3808	1	6.6	1	3	43.61	0	0	0	0	0	0	0	23.4063	32.5	32	92	62	161	46	94	136	21	14	117	1	0	0	119	32	11.9	0.74	5.2	64	3.1
3	92.5979	0.9	6.4	1	1	59.86	1	1	0	1	0	1	0	37.3284	48	46	136	87	107	36	51	116	20	20	108	1	0	0	111	32	7	0.44	43.4	55	3.5
3	90.4594	0.89	6.9	1	3	63.84	1	0	0	0	0	0	0	26.675	38	35	145	92	143	58	79	53	6	10	103	0	0	0					13.4
2.6	102.236	0.9	8	1	2	66.77	1	1	0	1	1	0	0	34.0095	44	42.75	134	68	148	47	86	66	15	47	49	1	0	0	126	39	14.8	0.55	17.7	83	3
7.6	91.2095	0.6	7.2	0	1	71.77	1	0	0	0	0	0	0	41.943	47	49.25			198	47	79	301	72	17	140	1	0	0	138	33		1.09	14.41	84
63.6364	97.3908	0.7	6.7	1	1	67.38	1	1	0	0	0	0	0	23.278	38	36	158	81	177	77	84	63	16	5	41	0	0	37	174	32	4.1	0.64		69	5
3	115.658	0.9	8.9	1	2	49.21	0	0	0	0	0	0	0	17.8216	27.5	29	111	71	141	54	69	48	18	20	54	0	0	2	142	42	4.2	0.35	22.8	51	3.9
3	108.362	0.9	7.3	1	1	37.48	0	0	0	0	0	0	0	28.1842	41	38.5	126	72	212	41	137	121	34	5	93	0	0	0	119	31	8.7	0.47	21.2	101	4.5
3	91.479	0.6	7	0	1	71.35	0	0	0	0	0	0	1	29.5603	42	40.5	131	65	187	57	96	167	34	5	171	1	0	0	184	47	14.3	0.56		94	4.1
7.9	92.8071	0.8	6.4	1	1	66.43	1	0	0	0	1	0	0	35.7277	48.25	47	132	74	177	36	91	279	50	66	135	1	0	0	104	29	25.2	1.08	21.1	101	4.8
3	104.748	0.8	6.1	1	1	49.2	1	1	0	0	0	0	0	24.6294	37.5	39.5	111	72	180	35	109	96	36	41	104	0	0	0	103	33	8	0.14	13.3	90	3.9
8.6	106.763	0.8	11.7	0	2	40.16	0	0	0	0	0	0	0	38.441	47.5	53.5	125	70	199	65	118	55	16	45	244	0	0	1	146	36	8.5	0.5	5.8	91	3.6
11.9	98.8418	0.6	8.8	0	1	60.33	1	1	0	0	0	1	0	36.4911	47.5	47	133	74	170	55	91	141	24	29	172	1	0	0	141	28	12.9	0.55	38.4	77	4.1
8.4	94.0753	0.8	5.9	0	2	58.17	1	1	0	0	0	0	0	38.8666	42	51	136	76	219	56	135	99	28	54	104	0	0	0	135	30	10.8	0.32	25.8	95	5.8
3	93.3815	0.81	7.5	0	1	36.08	1	1	0	0	0	1	0	34.2569	41	48	108	75	123	50	61	51	12	28	73	1	0	6					27.8
6.6	99.7997	1	6.4	1	2	52.07	0	0	0	0	0	0	0	30.1832	44	48	119	78	169	41	117	86	11	37	109	0	0	0	113	37	6.3	0.7	20.5	86	5
3	101.313	0.7	6.9	1	1	61.76	1	1	0	0	0	1	0	37.0326	49.5	46	135	82	102	34	56	66	12	20	177	1	0	0	109	30	3.9	0.41	5.3	50	2.6
3	124.681	0.63	6.2	0	2	45.99	1	1	0	0	0	0	0	42.9254	44	49	132	77	210	70	130	76	10	70	127	0	0	2					27.8
8.1	112.619	0.7	6.2	0	2	55.54	1	1	0	0	0	0	0	37.484	47	48.5	98	58	74	30	31	61	13	26	112	0	0	0	92	24	4.6	0.51	21.7	40	2.9
3	121.028	0.56	6.2	0	2	55.74	1	1	0	0	0	0	0	33.9936	39.5	38.5	136	83	183	55	120	52	8	76	89	0	0	3	144	38	6.1	0.57	15.7	81	4.9
8.3	101.247	1	8.4	1	2	50.02	1	0	0	0	0	0	1	35.5856	46	44.25	150	88	193	38	129	78	26	31	120	0	0	0	106	30	14.6	0.72	21.2	85	4.5
39.0625	99.644	0.9	6.4	1	1	49.42	1	1	0	0	0	0	0	40.5329	51	46.5	138	69	146	45	79	104	22	7	126	0	0	0	130	32	8.6	0.71	9.8	74	3.6
18.9	93.3964	1	6	1	2	61.51	1	1	0	1	0	0	0	33.9033	39.5	40.5	136	74	136	37	88	67	11	27	93	1	0	0	103	33	12.1	0.37	13.4	72	3.7
11.8557	109.689	0.83	5.7	1	2	61.49	1	1	0	1	1	1	0	41.0063	54	55.5	139	72	175	35	117	120	23	40	80	0	1	0					23.9
24.2647	114.145	0.66	6.8	0	2	56.38	1	1	0	0	0	1	0	42.8002	46	54.5	138	83	180	67	94	83	19	40	88	1	0	0					31.5
5	101.738	0.9	6.3	1	1	46.46	1	1	0	0	1	0	0	35.3408	45.5	44	117	79	134	47	68	59	19	86	160	1	0	0	112	26	7.1	0.32	16.7	55	1.8
3	101.716	0.7	6.8	0	1	49.03	1	0	0	0	0	1	0	30.2256	41	46.5	122	64	144	40	78	132	26	10	141	1	0	0	135	41	10.4	0.51	14.6	70	3.3
21.519	99.2606	0.8	6.6	1	3	56.86	0	0	0	0	0	0	0	26.4071	37	35.5	134	82	319	40	105	619	174	34	135	1	0	0	160	63	33	0.28		159	10.5
3	102.678	0.9	7.6	1	1	45.15	0	0	0	0	0	0	0	34.4855	46.5	46.2	111	72	199	25	143	142	31	3	128	0	0	1	91	25	5.8	0.46	18.4	103	4.8
1.79	90.531	1	6	1	1	44.94	1	1	0	0	0	0	1	33.6312	45.5	45.5	131	86	206	32	126	215	48	10	131	1	0	0	114	35		0.36	22.19	101
3	116.236	0.53	6.2	0	2	64.07	1	1	0	1	1	1	0	40.6211	49.5	44	130	77	179	47	114	96	18	31	125	0	0	0					24.2
1.4556	104.117	0.8	5.6	1	1	50.06	0	0	0	0	0	0	0	39.3005	46	44.5	98	58	184	43	128	68	13	48	69	0	0	0	114	26	7.4	0.3	19.7	82	3.3
6.3	107	0.6	9.4	0	1	49.04	1	1	0	0	0	0	0	48.5919	53	59	131	70	248	36	156	262	56	54	206	0	0	0	113	32		0.47	12.97	115
385.2	98.9141	0.8	10.1	0	2	51.03	0	0	0	0	0	0	0	38.3585	39	40.5	122	78	160	50	104	65	6	41	313	0	0	5	127	32	7.4	0.41	11.4	80	3.4
20.1	109.832	0.5	13.9	0	1	53.86	0	0	0	0	0	0	0	27.295	34	42.5	130	70	173	52	102	66	19	16	227	0	0	7	124	29	11.3	0.8	8.5	76	2.6
38.8693	100.585	0.96	6.5	1	2	57.98	1	1	0	0	0	0	0	26.8456	37.5	37	118	76	119	48	60	80	11	40	101	1	0	0	134	38	6.6	0.52	15.2	61	2.5
46.8	100.623	0.8	7.2	1	1	54.92	1	1	0	1	0	0	0	23.8852	35	36	137	86	193	38	126	134	29	16	161	0	0	0	102	28	11.8	0.76	12.6	98	4.4
29.0698	132.386	0.37	11	0	2	62.38	1	0	0	0	0	0	0	27.3712	38	37	116	68	252	34	196	131	34	14	299	0	0	4					31.7
25.6757	95.4912	0.9	8.2	1	1	55.48	1	0	0	0	0	0	0	28.2604	40.5	39.5	151	83	186	51	102	165	33	17	231	0	0	14	157	40	10.4	0.68	24.1	81	3.6
1.36	90.3753	0.8	7	1	3	70.21	1	1	0	0	0	1	0	33.4298	47	44.5	123	69	182	43	104	170	35	7	161	1	0	0	133	42		0.44	18.73	89
11.8	102.912	0.7	6.3	1	1	59.53	1	1	0	0	0	0	0	34.0844	43	42	145	80	164	52	83	189	29	6	106	1	0	0	136	31	14.9	0.56	4.3	75	2
3	102.305	0.8	6.5	1	1	52.56	1	0	0	0	1	0	0	28.0892	37	38.5	126	74	147	58	77	65	12	46	142	1	0	0	139	34	6.4	0.36	19.1	54	3.9
3	102.326	0.8	10.1	1	1	52.53	1	1	0	0	0	1	0	34.4659	44	41.5	108	70	243	34	123	475	86	42	207	1	0	0	127	38	28.2	0.93	9.7	135	5.2
16.129	103.343	0.87	7.8	1	2	67.22	1	0	0	0	0	1	0	27.5235	38	36	121	73	133	49	72	75	12	6	161	1	0	1					7.9
6.3	91.4854	0.6	7.5	0	1	71.34	1	0	0	0	1	0	0	24.854	39	43.5	111	60	197	45	130	133	22	16	148	1	0	0	127	26	11	0.74	31.2	98	3.6
2.96296	91.2043	0.8	6	1	1	68.91	0	0	0	0	0	0	0	28.2952	39	39.5	118	70	218	46	123	197	49	48	105	0	0	0	123	33	23.5	0.45	11.9	92	3.5
11.4	108.361	0.5	6.5	0	1	55.78	0	0	0	0	0	0	0	30.8512	39.125	41	106	71	257	59	144	231	54	43	146	0	0	0	166	36	18.9	0.81	11.6	127	5.3
19.3548	111.326	0.61	5.5	0	2	63.63	1	1	0	0	1	1	0	26.5813	38	36.5	130	66	150	68	68	70	14	44	74	0	0	0	169	38	8	0.71	11.3	53	4.8
9.4	92.3446	0.9	7.8	1	1	60.25	0	0	0	0	0	0	0	33.6436	46.6	45.5	134	75	157	50	74	158	33	10	169	1	0	4	130	35	13.4	0.43	19.3	82	3.1
3	109.175	0.69	8.7	0	1	39.63	1	1	0	0	0	0	0	34.1712	40.5	39.5	119	75	197	55	94	237	48	6	154	1	0	0					9.6
13.9175	102.181	0.89	7	1	2	67.5	1	1	0	1	1	0	0	37.2481	46	46	152	81	172	45	109	96	18	28	145	1	0	31					27.8
184.9	111.298	0.9	7.2	1	2	54.68	1	1	0	1	1	0	0	41.1929	50.5	49.5	114	64	192	40	122	129	30	80	144	0	0	8	135	33		0.4	75.5	93
15.5	94.9561	0.9	6.6	1	1	56.28	0	0	0	0	0	0	0	33.5718	44.25	45.25	116	66	180	38	82	361	60	6	114	0	0	2	133	31	23.7	0.65	19.7	81	5.3
3	91.5073	0.8	6.2	0	2	62.11	1	0	0	1	0	0	0	35.1843	40	43			163	63	87	68	13	130	97	1	0	0	154	34	3.2	0.54	14.5	63	4.6
3	105.798	0.8	5.9	1	1	47.78	1	1	0	1	0	0	0	47.1117	53.5	57	140	79	165	55	77	193	33	5	111	1	0	0	154	42	15.2	0.31	25.5	78	5.5
70.3	92.9888	0.7	8.7	0	1	61.8	1	1	0	0	0	0	0	35.2474	44	41	138	72	148	32	67	301	49	10	167	0	0	0	114	26	18.6	0.72	16.4	81	5.6
3.6	102.931	0.9	5.8	1	1	44.8	0	0	0	0	0	0	0	30.7083	39.5	38	122	62	206	59	122	89	25	15	110	1	0	0	140	35	10.7	0.41	7.4	84	4.4
0.9	95.9272	1.1	6.1	1	2	41.3	1	0	0	1	0	0	0	31.1902	41	39	126	76	198	53	91	100	54	24	95	0	0	0	123	33	14.6	0.3	13.9	76	5.6
28.9	103.244	1	7.2	1	2	47.24	1	1	0	1	0	1	0	30.1904	39.5	40.5	126	75	125	26	46	158	53	103	147	0	0	0	115	31		0.5	6.34	59
3	90.8832	1.03	6.7	1	1	39.3	1	1	0	0	0	0	1	34.39	41.5	46	123	72	168	29	82	293	57	64	127	0	0	0	116	35	11.9	0.5	26	89	4.6
5.1	96.5817	1	6.8	1	1	35.73	0	0	0	0	0	0	1	43.6651	51	50	121	74	135	29	58	276	48	10	143	1	0	0	100	33	26.1	0.76	37.6	86	5.1
28.5	103.519	0.8	9.6	1	1	50.88	0	0	0	0	0	0	0	25.6936	38	41	123	78	225	56	139	173	30	19	219	0	0	0	141	40	18.5	0.47	8.4	107	3.5
5.3	110.294	0.7	6.3	0	2	58.51	0	0	0	0	0	0	0	32.4462	38	40	130	70	137	53	62	90	22	62	90	1	0	0	133	29	16.8	0.57	12.3	62	4.7
232.727	108.554	0.64	9.6	0	2	64.97	1	1	0	0	0	1	0	48.6082	50.5	52.5	143	84	178	47	99	146	32	154	234	1	0	1					64.8
22.0339	113.879	0.69	7.9	0	2	54.63	1	1	0	0	0	0	0	39.8703	50	47.5	130	80	165	45	88	128	32	29	162	0	0	0	145	34	4.5	0.83	25.7	70	7.2
3	109.305	0.71	6.7	1	1	50.12	1	1	0	0	1	0	0	30.4816	39	40	116	64	209	42	139	162	28	57	120	0	0	0	134	42	12	1.09	12.8	109	3.8
1.16	99.4342	0.9	5.8	1	1	49.72	1	1	0	0	0	1	0	41.2791	51.5	55	114	69	173	43	97	106	33	7	50	0	0	1	114	30		0.41	17.58	82
3	99.6367	0.7	5.9	0	1	51.97	1	1	0	0	0	0	0	38.6431	42	46	136	82	246	47	157	187	42	24	92	0	0	0	131	40	14.8	0.65	28.9	123	5.9
3.6	90.3871	0.9	6.4	1	3	63.3	1	1	0	0	0	0	0	29.8867	40	37.5	137	83	167	48	88	91	31	21	121	1	0	0	134	36	11.1	0.27	6	78	3.3
105.7	110.233	0.8	6.4	1	2	62.94	0	0	0	0	0	0	0	36.7961	45	44.5	111	69	169	59	95	50	15	94	81	1	0	0	134	33	8.5	0.26	8.8	76	3.8
2.9	109.629	0.7	6.8	0	2	59.37	1	1	0	0	0	1	0	32.9453	42	49	118	78	207	51	141	80	15	120	114	0	0	0	118	28	17.2	0.52	22.1	95	4.7
3	93.385	1.03	5.7	1	2	56.44	1	0	0	0	0	1	0	29.919	38.75	41.5	145	85	108	50	42	63	16	19	94	1	0	0					11.8
16.3462	111.298	0.9	7.5	1	2	54.68	1	1	0	0	0	0	0	32.0703	40	37.5	121	74	194	46	65	232	83	25	131	0	0	0	163	37	7.7	0.47	24.5	73	8.5
3	102.289	0.85	6.6	1	2	70.04	1	1	0	0	0	0	0	32.9701	42.5	41	137	69	133	42	74	85	17	50	125	1	0	0					9.7
18.1	111.431	0.9	8.4	1	2	54.51	1	0	0	0	0	0	1	35.392	57	56	141	85	237	37	147	203	53	25	132	0	0	0
5.84795	97.9297	0.7	9	0	1	54.43	1	0	0	0	0	1	0	32.1177	42	41.75	143	72	166	41	95	271	30	73	220	0	0	0	126	28	19.1	0.63	10.4	79	4
503.8	94.2856	0.8	7.8	1	1	64.18	1	1	0	0	0	0	0	36.1024	46	44	125	70	159	36	90	219	33	20	137	1	0	0	117	35	17.1	0.5	10.4	89	3.5
14.3	96.9929	0.8	6.6	1	1	60.15	0	0	0	0	0	0	0	34.3594	44	42	133	84	162	38	89	186	35	6	118	1	1	0	106	28	13.2	0.65	17.4	77	2.9
3	117.937	0.91	5.4	1	2	44.53	1	1	0	0	0	0	0	34.9338	49.5	48	120	71	125	41	73	75	11	9	64	1	0	6	127	31	4.3	0.36	25.1	61	2.2
11.3514	99.7031	0.81	9.4	1	1	55.5	1	1	0	1	0	1	0	34.2398	47	45.5	128	81	107	29	49	189	29	3	217	1	0	0					23.2
3	107.823	0.9	5.2	1	1	38.19	0	0	0	0	0	0	1	31.9658	39	39.5	143	70	150	29	74	203	47	60	124	0	0	0	115	31	13	0.44	17.5	78	5.7
24.2424	96.5254	0.8	6.6	0	2	54.51	1	0	0	1	0	1	0	43.8811	53	52	162	79	217	66	126	93	25	18	113	0	0	0	176	59	7.4	0.52		100	3.9
3	90.3778	0.75	6.4	0	1	53.98	0	0	0	0	0	0	0	24.3043	31	35.5	117	70	241	82	143	64	16	11	104	0	0	0	171	41	11	0.65	7.9	91	7.4
3	100.724	0.7	8.7	1	1	62.59	0	0	0	0	0	0	0	27.3251	39	36	108	80	196	44	127	117	25	18	249	1	0	0	138	42	10	0.53	15.7	97	4.1
6	104.37	0.8	6.2	1	2	70.72	1	1	1	0	1	1	0	36.3239	52.5	49.5	122	76	209	45	148	67	16	11	95	0	0	4	118	28	19.9	0.76	18.3	100	3.3
3	105.444	0.55	7.2	0	1	55.2	0	0	0	0	0	0	0	27.7981	35	39	133	91	165	39	92	186	34	24	115	1	0	0					16.8
15.4	93.1537	0.9	5.5	0	2	39.3	1	0	0	0	0	1	0	37.2877	42	44	138	82	172	49	88	113	35	16	97	1	0	0	141	35	8.8	0.42	14.2	83	6
3	97.1649	0.69	5.9	0	3	56.22	1	1	0	0	0	0	0	30.9797	41	39.5	100	57	189	58	111	110	20	12	86	0	0	0	139	40	13.1	0.82	7.7	92	5.9
38.5	119.389	0.9	9.5	1	2	44.69	1	1	0	0	0	0	0	34.1541	44	40	133	79	155	64	75	73	16	131	249	1	0	0	154	39	10.6	0.59	25.3	55	2.2
3	103.435	0.61	6.2	0	1	53.09	0	0	0	0	0	0	0	35.7257	37	39	115	74	203	41	142	66	20	150	109	0	0	0					16.6
8.1	91.9635	0.8	7.1	1	1	67.73	1	1	0	0	0	0	0	22.3111	34.5	38	140	79	231	88	130	92	13	7	172	1	0	0	183	40		0.76		106
24.1	111.69	0.9	7.4	1	2	54.18	1	1	0	0	1	0	0	34.6635	44	43	144	100	142	41	89	67	2	15	124	0	0	0	118	33	18.9	0.72	15.7	69	3.1
3	97.539	0.65	7.4	0	1	58.47	1	1	0	0	0	0	0	26.2176	35	41	112	70	121	59	54	62	8	7	122	0	0	1	129	31	13	0.66	9.8	79	4.8
3	101.526	1.02	8.5	1	2	46.22	1	1	0	0	0	0	0	31.333	40	38.5	128	75	117	43	64	49	10	12	105	1	0	0					9.3
3	91.8229	0.87	7.6	1	1	63.04	1	1	0	0	0	0	0	26.1557	35.25	38.5	120	66	176	96	71	56	9	22	147	1	0	0					10.4
2.35	92.7085	0.9	6.5	1	3	59.69	0	0	0	0	0	0	0	27.1762	39	38.5	125	80	205	78	115	74	12	7	160	0	0	0	165	37		0.82	11.82	81
31.3	94.1665	0.8	8.4	1	1	64.36	1	1	0	0	0	0	0	31.525	44	41	149	89	253	32	136	354	85	61	149	0	0	0	101	26	19.8	0.94	15.7	120	7.8
5.2356	111.649	0.7	7.3	1	1	47.93	0	0	0	0	0	0	0	39.1294	47.5	46	128	74	218	35	128	249	55	38	129	1	0	0	106	33	18.3	0.75	30.4	109	5.2
343.519	99.3569	0.6	7.5	0	3	59.59	1	0	0	0	0	0	0	47.5129	52.5	44	137	88	230	42	154	171	34	28	149	0	0	0					62
4.5	91.8916	0.9	5.7	1	1	60.95	1	1	0	0	0	0	1	29.0223	46	44	135	85	158	36	108	120	14	6	68	0	0	0	130	33	16.9	0.73	9.6	90	3.3
3	94.9851	0.8	6.9	0	2	56.8	1	1	0	0	1	1	0	39.8505	44.5	42.5	130	66	200	51	125	97	24	128	109	1	0	0	159	48	5.8	0.78	47.7	93	4.1
6.8	97.2932	0.8	8.4	1	1	59.71	1	1	0	0	0	1	0	40.4583	50.5	51	153	81	192	39	123	145	30	13	182	0	0	0	107	31	12.3	0.97	16.8	88	3.8
3	98.5881	0.87	6.8	1	1	52.92	1	1	0	0	0	0	0	28.4664	37	35	129	88	146	37	81	118	28	3	112	1	0	0					5.7
3	93.1618	0.85	6.1	1	1	62.34	0	0	0	0	0	0	0	32.3531	45	42.75	133	78	199	60	124	96	15	7	128	0	1	0	149	38	9.8	0.57	21	83	3.7
1.09	98.1848	0.9	6.8	1	1	51.52	0	0	0	0	0	0	0	31.6142	40.5	40.5	118	72	153	37	69	313	47	7	107	0	0	0	117	33		0.81	24.78	75
17.8862	104.707	0.9	8.7	1	2	63.37	1	1	0	1	1	0	0	27.8346	36.5	35	138	81	198	46	41	202	111	7	198	1	0	0	162	41	13.1	0.76	7.8	58	10.2
11.9048	104.639	0.62	6.4	0	1	50.68	1	0	0	0	1	0	0	33.5772	41	39	127	74	169	49	105	72	15	6	124	0	0	0	148	41	2.4	0.79	33	79	3.7
12.7	136.147	0.5	11.8	0	2	44.29	1	0	0	1	0	1	0	35.2176	38.5	42.5	121	85	183	42	105	100	36	57	251	0	0	0	133	13	0.9	0.56	13.7	90	2.8
6.4	107.436	0.5	6	0	1	57	0	0	0	0	0	0	0	34.0336	42	43.5	130	74	195	45	89	160	61	35	96	0	0	0	128	32	16.5	0.79	7.9	74	5.4
7.2	108.502	0.8	4.9	0	2	37.86	0	0	0	0	0	0	0	34.1494	42	43	133	75	214	45	125	163	44	105	96	0	0	0	136	36	12.1	0.55	23.7	109	5.2
3	99.8103	0.83	6.4	1	1	53.92	1	1	0	0	0	0	0	30.8322	37	38	104	69	109	28	58	129	23	15	96	1	0	0					16.3
4.9	100.58	0.8	8	1	1	54.98	0	0	0	0	0	0	0	31.1879	45	45.5	141	88	163	34	101	101	28	9	146	0	0	0	110	28		0.4	14.99	95
12.7	90.1462	0.9	8.9	1	1	63.68	1	1	0	0	0	1	0	30.4872	42.5	43	122	70	229	49	122	252	58	5	251	1	0	0	150	35	18.6	0.76	22.8	109	5.1
2.9	104.978	0.8	11.5	0	2	42.56	1	1	0	0	1	0	0	32.2666	42.7	39.75	132	90	207	46	133	109	28	22	260	0	0	0	135	44	11	0.5	10.7	104	3.6
3	106.594	0.76	6.6	1	2	70.72	1	1	0	0	0	0	0	29.2668	41	37.5	147	87	196	53	97	210	46	115	95	1	0	0					6
3	100.468	0.78	7.4	1	1	56.62	1	1	0	0	0	1	0	31.2444	39	40.5	129	84	143	36	86	107	21	22	118	0	0	0					8.7
5.2	108.616	0.8	5.9	0	2	37.71	1	1	0	0	0	1	0	27.3315	34.25	35.25	122	74	242	82	149	61	11	71	85	0	0	0	162	37	21.3	0.91	10.4	93	4.5
3	91.8028	0.96	7.3	1	1	49.98	1	1	0	0	0	1	0	33.3274	40.5	45	121	79	183	55	104	106	24	17	99	1	0	0					18.1
3	108.969	0.7	6.3	0	2	60.23	1	1	0	0	0	0	0	29.4201	35	41.5	135	67	140	44	74	84	22	67	111	1	0	0	120	38	5.5	0.71	11.7	66	3.4
21	90.4379	0.9	5.8	1	3	63.22	1	1	0	0	1	0	0	49.61	62	51	123	72	154	38	87	178	29	28	130	1	0	0	111	32	12.1	0.45	51	88	4
65.2893	94.9277	0.83	5.9	1	1	61.06	1	1	0	0	0	1	0	31.5633	45	44	137	69	124	80	37	34	7	3	146	0	0	2					12.8
3	97.4595	0.81	9.1	1	1	58.74	1	1	0	0	0	0	1	32.6896	42	41.5	133	75	179	46	101	170	32	12	167	1	1	0					15
1.2	91.472	1.1	7.9	1	2	48.07	0	0	0	0	0	0	0	25.4189	36.5	43	119	77	215	35	155	135	25	41	165	0	0	0	110	30	9.3	0.34	10.6	106	4
8.3	91.1779	0.9	7.9	1	1	62.06	1	1	0	0	0	0	0	26.6608	40.5	42	147	78	219	57	126	162	36	53	179	1	0	0	146	39	17.2	0.47	8.4	109	4.6
20	124.952	0.45	9.2	0	2	61.44	1	0	0	1	0	0	0	33.1254	45.5	41	142	82	177	32	118	136	27	31	172	0	0	0					15.5
3	104.592	0.6	6.4	0	1	52.28	1	1	0	0	0	0	0	28.1277	40.5	39.5	114	72	162	59	84	93	19	5	53	1	0	0	184	34	6.9	0.82	22.9	70	3.3
1.54	120.977	0.8	5.6	1	2	49.7	0	0	0	0	0	0	0	31.475	43	42.75	140	79	183	39	123	82	21	72	89	0	0	0	120	32		0.73	5.48	106
3	96.2734	0.8	7.3	1	1	61.21	1	0	0	0	0	0	0	48.6352	54	49.5	138	80	138	40	63	163	35	3	138	0	0	15					89.1
18.6	102.594	0.7	9.9	1	3	59.97	1	1	0	1	1	1	0	33.2351	44.5	42.5	158	84	138	35	78	116	25	17	222	1	0	11	119	27	17.1	0.49	18.7	76	2.9
28.3	116.278	0.8	8.1	1	2	55.34	1	1	0	0	1	1	0	33.8832	46.5	46	156	103	186	37	130	102	19	87	136	1	0	0	115	32		1.01	21.04	86
3	97.7934	0.8	11	1	1	58.98	1	1	0	0	0	0	0	27.7656	41	39.5	150	85	168	65	78	121	25	3	357	0	0	25	172	40	14.7	0.89	8.7	67	2.9
3	111.673	0.6	7.3	0	2	63.96	1	0	0	1	0	0	0	39.5559	52	51	142	77	137	29	79	132	29	50	129	1	0	0	105	28	4.4	0.63	36.6	71	3.5
75	108.944	0.82	7	1	2	63.17	1	1	0	1	1	1	0	35.1681	44	38.5	161	96	170	25	103	181	42	15	144	0	0	0					42.5
3	97.0816	0.8	5.9	1	1	60.02	0	0	0	0	0	0	0	33.5151	43	41.5	133	84	143	34	82	123	27	5	126	1	0	0	113	32	10.5	0.78	12.9	71	2.6
10	101.723	0.7	5.3	0	3	49.02	1	1	0	0	0	1	0	41.0925	47.5	50.3	125	82	148	56	66	119	26	22	100	1	1	0	141	33	11.1	0.72	13.3	70	4
24	90.223	0.8	6.6	1	1	70.45	1	1	0	0	0	1	1	28.0712	40	38	142	72	186	28	134	209	24	6	126	0	0	0	72	32	11.6	0.56	11.1	102	3.5
162.745	96.1382	0.8	4.8	1	1	61.41	1	1	0	0	1	1	1	34.7296	44.5	42.5	121	64	110	36	57	90	17	5	98	1	1	1	108	27	5.4	0.51	14.6	60	2.7
3	97.7284	0.64	6.4	0	1	58.92	1	1	0	0	0	0	0	28.3468	41	40	101	67	115	38	60	89	17	8	94	1	0	0					21.1
40.2	123.076	0.6	7.5	0	2	50.12	1	0	0	1	0	1	0	38.1532	46	44	151	91	193	83	108	42	2	69	105	1	0	0	186	44	4	0.49	14.2	85	2.2
16.5	111.43	0.7	6.5	1	1	48.21	0	0	0	0	0	0	0	24.8704	36	40.5	117	78	154	31	94	143	29	111	107	1	0	2	108	35	11.3	0.42	22.1	81	3.3
3	109.565	0.75	6.2	0	2	47.58	1	1	0	0	0	0	0	33.3135	41	42	201	99	200	41	131	90	28	82	97	0	0	0	132	25	4.4	0.57	20.5	110	4.6
25.7353	100.729	0.8	8.4	1	1	54.77	1	1	0	0	0	1	0	37.8206	48	44	147	78	187	50	108	112	29	6	141	1	0	12	137	37	8.8	0.38		99	4
10.6	102.678	0.7	6.3	0	1	47.69	0	0	0	0	0	0	0	36.4544	41	47	123	73	185	57	108	100	20	26	106	1	0	0	153	32	11.8	0.62	39.5	104	3.9
5.2	111.228	0.9	6.6	1	2	54.77	0	0	0	0	0	0	0	30.3155	40	39.5	134	84	158	32	99	199	27	50	86	0	0	0	106	32	12.8	0.4	21	81	4.9
7.7	96.8491	0.9	9.5	1	3	53.47	1	1	0	0	0	0	0	28.2749	37	39	129	80	147	23	74	233	50	8	112	0	0	16	107	15		0.77	35.73	81
3	99.2914	0.7	7.9	0	2	73.47	1	0	0	1	0	1	0	37.6209	44	46	118	62	353	113	199	123	41	108	123	1	0	5	248	46	17.8	0.94	12.8	137	6.4
3	123.595	0.73	7.9	1	2	52.01	1	0	0	0	0	0	0	26.1101	37	36	144	102	191	40	86	273	65	25	163	0	0	0					21.3
3	102.122	0.75	10.4	1	1	56.59	0	0	0	0	0	0	0	35.0313	51.5	47	125	64	158	55	79	98	24	79	220	1	0	0					29
24.5283	100.567	0.78	10.7	1	1	56.48	1	1	0	0	0	0	0	29.59	38	37.5	149	86	224	46	118	368	60	9	268	1	0	0					12.5
155.6	106.931	0.8		1	2	67.27	1	1	0	0	0	1	0	26.7578	39	40	123	75	181	31	129	95	21	31	107	0	0	0	99	27	9.6	0.25	17.2	95	4.1
9.5	106.417	0.8	10.5	1	1	46.95	0	0	0	0	0	0	0	37.2349	47	43.5	118	82	245	39	120	422	86	7	243	0	0	0	123	41	21.3	0.65	13.8	118	6.2
3	99.8708	0.89	6.6	1	1	49.75	0	0	0	0	0	0	0	32.0192	42	44.5	116	78	112	36	55	100	21	14	69	1	0	0					7.8
3	115.082	0.7	5.6	0	2	52.46	0	0	0	0	0	0	0	27.1883	33	36	113	72	162	66	82	54	14	98	85	0	0	0	160	34	4.6	0.67	5.6	61	4.9
79.8	97.875	0.9	6.8	1	1	51.97	1	1	0	0	0	0	0	52.779	51	48	145	79	175	44	96	170	35	113	106	1	0	0	134	31	12.6	0.68	29.1	89	3.8
10.7	93.0683	0.8	6.9	1	1	66.03	1	1	0	0	0	0	0	26.1048	41	41	130	70	136	39	74	120	23	6	138	1	0	0	124	31	20.2	0.34	15.3	75	3.6
7.25389	101.192	0.62	6.3	1	1	69.03	0	0	0	0	0	0	0	33.1623	49	48.5	126	70	144	42	83	85	19	3	120	0	0	0	130	38	2.8	0.64	28.7	71	5
3	93.8708	0.87	7.6	1	1	59.9	1	1	0	0	0	0	0	34.7116	42	41	128	85	125	35	65	120	25	22	140	1	0	0	267				14.2		27
3	96.0069	0.84	5.9	1	1	58.75	1	1	0	0	0	0	0	26.8934	34	34	145	92	166	46	97	77	23	19	94	0	0	0					13.6
4.1	104.792	0.8	5.8	1	1	49.14	1	0	0	0	0	0	0	40.6645	51	54	143	78	157	36	82	147	39	5	125	1	0	0	109	33	12.8	0.42	16.2	75	3.8
4.5	107.705	0.7	6.1	1	1	53.05	1	1	0	1	0	1	1	37.5022	38.5	38	138	90	216	48	133	165	35	10	102	1	1	0	130	34	21.1	0.58	15	96	3.8
24.2	100.229	0.6	6.7	1	1	72.31	1	1	0	0	0	0	0	31.1814	38	37.5	132	70	201	40	112	191	49	10	101	1	0	0	106	42	21.8	0.63	10.3	94	4.2
38.5621	115.477	0.84	10.3	1	2	53.47	0	0	0	0	0	0	0	36.7189	46	46.4	130	78	183	36	124	102	23	82	230	0	0	0	128	38	7	0.55	23.1	104	4.1
6.4	97.6973	0.8	7.1	1	1	59.12	1	1	0	0	0	0	1	29.1278	41	41.5	159	76	332	26	196	355	110	73	116	0	0	0	88	38		1.06	10.37	145
2.03	93.0149	0.7	6.1	0	1	61.76	0	0	0	0	0	0	0	33.423	49.5	47.75	106	68	194	43	120	169	31	38	105	1	0	0	135	33		0.51	40.06	95
3	97.1507	0.78	5.6	1	1	61.4	0	0	0	0	0	0	0	30.621	45.25	43	145	82	189	40	112	150	37	3	111	0	0	0					31.6
2.1	119.002	0.6	9.7	1	3	47.87	0	0	0	0	0	0	0	28.2414	37.5	40.5	126	75	164	33	104	182	27	7	212	0	0	1	110	33		0.39	29.68	100
3	117.22	0.6	6.9	0	2	57.06	1	0	0	0	0	0	0	30.484	40	41.5			125	50	69	62	6	4	133	1	0	0	155	41	2.4	0.31	15.8	63	3.2
3	95.5391	0.74	6.3	0	2	69.39	0	0	0	0	0	0	0	27.408	38	39	126	70	252	49	177	109	26	47	113	0	0	0	150	36	7.4	0.76	18.2	127	5.4
4.5	96.2793	0.9	6.4	1	1	54.31	0	0	0	0	0	0	1	36.0608	47	50	118	76	213	32	120	335	61	12	112	0	0	0	160	41	13.2	0.44	31.6	58	4.9
5.33333	90.3935	0.9	6.7	1	1	63.29	1	0	0	0	0	0	0	34.4327	48	46	144	70	134	37	72	129	25	33	150	1	0	0	122	31	12.9	0.75	22.6	69	2.8
60.5	92.5871	0.8	6.9	0	2	60.44	1	1	0	1	0	0	0	48.3931	45	57	116	76	154	51	84	100	19	21	109	1	0	7	122	32	9.1	0.13	127.4	66	3.2
31.25	105.16	0.65	5.8	0	3	47.76	1	1	0	0	0	0	0	30.4816	39	38	130	73	128	34	80	98	14	28	84	1	0	0	115	29	4.4	0.56	21.1	69	3.4
14.4366	107.957	0.67	8	0	2	63.61	1	1	0	1	0	0	0	36.6704			136	82	205	52	121	141	32	79	79	1	0	11					17.9
6.2	92.4679	0.9	9.8	1	1	60.06	1	1	0	0	1	1	0	31.8658	40	42	136	69	222	45	138	186	39	23	221	1	1	0	113	36	16.2	0.77	14.3	106	3.2
12.4	92.5391	0.7	7	0	1	62.49	0	0	0	0	0	0	0	29.9581	39.2	39	113	61	144	40	81	127	23	10	216	1	0	0	129	30	9.8	1.09	25.7	74	2.9
9.5	112.011	0.7	6.3	0	2	56.31	0	0	0	0	0	0	0	37.1068	46	45	107	68	225	64	143	61	18	227	84	0	0	0	146	34	9.3	1.25	21.9	105	5.2
8.85417	116.052	0.81	7	1	2	54.89	0	0	0	0	0	0	0	36.1506	41.5	38.5	125	83	124	55	61	41	8	91	148	0	0	0					13.2
1.5748	104.682	0.8	5.4	1	1	49.29	1	1	0	0	0	0	0	34.1668	46.5	44	105	73	195	47	143	65	5	80	76	0	0	0	118	27	9.2	0.46	12.7	90	3.6
11.7647	111.045	0.52	10.1	0	1	50.46	1	1	0	0	0	0	0	42.5255	45	49	120	68	106	39	45	168	22	8	293	1	0	8	135	32	10.9	1.17	2.6	52	3.2
41.3	103.407	0.8	8.1	1	2	72.04	1	1	0	0	0	0	0	29.0767	40	40.25	154	92	166	41	106	75	19	164	190	0	0	0	121	29		0.58	6.05	84
3	108.426	0.62	5.1	0	1	45.62	1	0	0	0	0	1	0	30.7308	39	38.5	139	85	165	50	100	69	15	13	67	0	0	0	157	34	5.5	0.88	16.6	78	3.3
3	91.2275	1.13	6.7	1	2	43.82	0	0	0	0	0	0	0	37.1013	47.5	47	139	81	199	36	130	164	33	60	130	0	0	0	118	35	6.4	0.37	26.1	99	4.4
60.1	99.7518	0.7	7.8	1	1	63.97	1	1	0	0	0	1	0	35.7885	44	44.5	126	69	128	50	65	72	13	129	191	1	0	0	120	31	8.4	0.21	157.6	71	3.7
7.1	117.396	0.7	10.7	1	2	61.79	0	0	0	0	0	0	0	26.5467	39	37.5	115	67	187	47	121	77	19	27	198	0	0	0	121	33	7.9	0.63	3.4	85	3.3
66.1	95.9215	0.9	7	1	1	54.84	1	1	0	0	0	0	0	27.4059	35.5	40.25	120	73	163	45	106	72	12	6	157	0	0	0	111	27	9.9	0.22	11.5	81	2.8
1.53	101.062	0.8	6.2	1	1	54.3	1	1	0	0	0	0	0	35.641	46.5	44	139	87	164	29	97	258	38	7	133	0	0	0	109	32		0.35	49.57	86
3	92.0037	0.69	6.8	0	1	63.99	1	1	0	0	0	1	0	27.0368	35	37	122	67	147	49	85	110	13	9	133	1	0	0					14
15.2	126.148	0.6	5.4	0	2	46.61	1	1	0	1	0	1	0	33.474	42	43	123	80	181	78	86	89	17	12	119	1	0	0	182	44	11.2	0.93	32.9	69	4
79.1	98.3298	0.9	8.4	1	3	51.31	1	1	0	0	1	0	0	33.0497	45	43	113	71	159	24	104	125	31	7	172	0	0	10	84	24		0.86		85
3	104.35	0.9	5.9	1	1	42.85	1	1	0	0	0	0	0	28.3072	38	36.5	105	70	165	61	66	169	38	30	99	1	0	0	97	32	9.9	0.51	14.5	96	3.5
3	114.118	0.76	7.8	1	2	61.01	1	1	0	1	0	1	0	30.8199	41.5	42	134	85	117	48	61	65	8	51	96	1	0	0	136	43	2.7	0.66	18.3	47	3.1
7	93.4408	0.9	6.4	1	1	58.57	1	1	0	0	0	1	0	33.1565	44.5	43	131	82	105	33	54	73	18	6	121	0	0	0	101	35	5	0.52	16.3	44	3.7
3.8	98.083	1	6.1	1	2	54.54	1	1	0	0	1	1	0	30.4176	43	43.5	136	90	193	50	122	85	21	71	94	0	0	2	123	31	8.8	0.52	12.5	84	3
3	92.918	0.8	6	1	3	66.26	1	0	0	0	0	0	0	23.665	34	36	144	87	204	38	120	285	46	4	103	0	0	0	117	39	17	0.41	11.1	105	3.5
10.0775	115.417	0.69	5.5	0	2	52.72	1	1	0	0	0	0	0	33.2234	44	45	139	84	168	68	90	69	10	72	94	1	0	0	179	39	8.1	0.77	10.3	64	3.9
8.2	99.6507	0.7	10.5	0	1	51.95	1	1	0	0	1	0	0	45.9522	56.5	51	109	62	206	52	140	132	14	8	238	0	0	13					19.2
52.6	103.717	0.8	6.9	0	2	44.28	1	1	0	0	0	0	0	26.2897	32	38	92	49	134	41	77	66	16	37	110	0	0	13	96	23	5.9	0.8	9.3	58	3.9
19.7674	125.25	0.5	7.5	0	1	35.16	1	1	0	0	0	0	0	30.3495	42.5	41.5	132	77	228	31	143	310	54	5	159	0	0	0	111	35	17.5	0.4		137	6
5	93.2114	0.9	5.3	1	1	58.92	0	0	0	0	0	0	0	27.0247	36	33	131	84	171	52	99	61	20	9	97	1	0	0	132	30	9.4	0.33	11.3	77	2.7
3	109.849	0.85	5.9	1	2	59.89	0	0	0	0	0	0	0	26.195	36.4	35.5	117	71	193	42	132	82	19	31	46	0	0	0					8.1
3	94.6069	0.74	6.4	0	1	49.78	1	1	0	0	0	0	0	38.7489	46	45	141	80	132	46	65	129	21	102	97	1	0	0					45.2
2.5974	100.736	0.8	7.8	1	1	54.76	1	1	0	0	0	0	0	47.5284	55.5	50	138	80	130	44	69	103	17	6	125	1	0	0	116	34	17.3	0.47	9.8	58	4.1
20.9302	93.6672	0.81	6.6	1	1	64.39	1	1	0	0	1	0	0	35.3956	48	45	117	71	151	42	92	90	17	3	125	1	1	0					20.1
3	119.522	0.71	6	0	2	44.63	1	1	0	0	0	0	0	50.8371	59.5	52.5	122	77	155	42	89	123	24	3	77	1	0	0	147	34	7.3	0.86	17.9	76	4.4
8.7	91.815	0.8	6.2	1	1	67.96	1	1	0	0	0	0	0	32.2485	45.5	45.5	125	75	130	26	45	230	59	12	195	1	0	0	107	29		0.76	16.43	68
39.8	128.966	0.7	8.2	1	2	48.41	0	0	0	0	0	0	0	26.5963	24	22.5	130	86	212	51	119	236	42	60	142	0	0	0	137	36		0.58	135.73	81
3	131.172	0.6	8.3	0	2	41.05	0	0	0	0	0	0	0	33.8456	41.5	41.5	128	86	180	41	126	71	13	16	173	0	0	0					13.2
11.1111	103.2	0.76	10.5	1	1	54.32	1	0	0	0	0	0	0	28.0635	41	39	143	73	140	30	68	177	42	16	232	0	0	0					13.5
3	90.686	0.9	6.7	1	1	62.83	1	1	0	0	0	0	0	38.9128	51	50.5	152	82	156	41	108	93	7	9	118	1	0	0	140	37	6	0.74	15.4	70	3
2	102.628	0.9	6.8	1	1	45.22	1	1	0	0	0	0	0	50.0739	48.25	46.5	141	91	179	60	93	80	26	7	163	1	0	10	137	42		0.33	10.37	78
3	95.015	0.71	6.3	0	1	56.29	0	0	0	0	0	0	0	37.3002	43	50	128	72	169	47	107	113	15	8	88	1	0	0					14.2
10.7143	91.2082	0.75	6.3	1	1	72.68	1	0	0	0	1	1	0	33.2104	42	43	168	91	165	47	91	158	27	73	93	1	0	0					33.3
5.3	108.777	0.7	7.9	1	3	51.64	1	1	0	0	0	0	0	25.8442	35.5	38.75	137	67	176	40	106	129	30	8	117	0	0	0	105	32	11.1	0.51	12.4	77	2.9
3	97.8155	0.8	6.7	0	2	52.62	0	0	0	0	0	0	0	29.8867	36.5	43	131	72	203	73	107	116	23	94	106	1	0	0	207	36	9.5	0.72	10.8	95	3.8
3	95.3136	1.03	11.4	1	2	53.53	1	1	0	0	0	1	0	22.6144	32	33.5	144	77	151	38	91	105	22	74	244	1	0	5					11.5
3	106.887	0.7	10.2	0	1	41.97	1	1	0	0	0	0	0	41.8608	47	50	117	68	253	41	174	186	38	6	197	1	0	3	129	34	14.7	0.74	12.6	140	5.4
3.2	113.693	0.8	5.4	1	2	58.54	0	0	0	0	0	0	0	27.2429	37	36	120	80	269	60	176	108	33	84	132	0	0	0	126	35	16.9	0.53	4.7	114	5.2
39.1	112.721	0.7	7.5	1	1	46.57	0	0	0	0	0	0	0	30.6991	38	36	122	72	150	30	66	234	54	6	129	0	0	1	101	29	29.2	0.71	31.2	75	4
3.7	101.352	0.9	7.2	1	1	47	0	0	0	0	0	0	0	32.1921	42	43	133	75	175	24	103	182	48	12	137	1	1	0	99	26		1.01	12.97	104
3	95.1096	0.86	6.7	1	1	58.71	0	0	0	0	0	0	0	29.5508	40	36.5	116	74	199	28	102	355	69	3	121	0	0	0	107	44	16.3	0.35	12.4	107	6.7
3	92.4538	0.91	8.9	1	1	58.18	1	1	0	0	0	1	0	37.1684	51.5	52	150	63	196	34	135	136	27	39	167	0	0	0	116	35	9	0.71	60	101	4.1
12	95.358	0.8	9.2	1	3	62.57	0	0	0	0	0	0	0	23.0992	35	36	122	80	178	90	63	116	25	60	163	1	0	0	169	44	14.5	0.45	5.8	63	4.3
1.26984	112.188	0.6	5.2	0	1	42.3	0	0	0	0	0	0	0	21.7971	35	34	108	74	184	57	120	70	7	14	90	0	0	0	127	35	18.2	0.3	9.3	83	1.2
25.1	95.4843	0.7	6.5	0	1	58.03	1	1	0	1	0	0	0	46.5833	53	58	147	77	183	54	108	97	21	16	96	0	0	0	137	34	12.2	0.56	11.3	88	4
61.7	93.7891	0.7	6.9	0	1	60.58	1	0	0	0	1	1	0	34.6097	47	48.5	136	95	180	49	98	204	33	15	136	1	0	0	149	38	16.1	0.92	56.8	92	4.9
3	95.189	0.97	6.8	1	1	43.04	0	0	0	0	0	0	0	32.0088	46.5	45.3	131	68	180	36	90	293	54	3	70	0	0	0	131	38	15.1	0.66	15.7	83	5.4
19.1	106.643	0.7	6.4	1	3	54.46	1	1	0	0	0	1	0	29.4253	41	44	142	78	159	42	89	96	28	7	116	1	0	0	95	30	19.4	0.69	13.4	82	3.2
7.3	95.7196	0.9	7.5	1	1	55.14	1	1	0	0	1	1	0	37.4652	49	47.25	141	79	136	28	61	320	47	46	132	1	1	0	92	22	20.4	0.95	19.7	73	2.9
3	120.365	0.6	10.6	0	2	53.29	1	1	0	0	0	0	0	46.9729	47.5	54	135	86	172	67	82	99	23	64	144	0	0	0	174	43	7.1	0.83	9.4	70	5.5
5.5	97.1429	0.8	9.1	1	1	59.93	0	0	0	0	0	0	1	34.6837	49	46	138	75	181	59	86	186	36	62	259	1	0	1	147	45	17	0.68	18	88	4.1
3	106.274	0.88	7.4	1	2	62.57	1	1	0	0	0	0	0	27.58	38	37	115	77	249	54	184	83	11	78	125	0	0	1	162	48	4.4	0.45	15	138	5.2
3	100.26	0.68	5.8	0	1	52.44	1	1	0	0	0	0	0	37.1719	47	49.5	123	68	174	34	113	153	27	12	87	0	0	0	118	31	10.2	0.55	9.5	91	4.4
6.3	92.0869	1	7.4	1	2	63.52	0	0	0	0	0	0	0	22.8255	35.5	37	118	74	154	47	95	48	12	216	130	0	0	2	119	31	5.9	0.23	11.9	75	3.6
145.161	116.637	0.86	6.9	1	2	50.67	1	1	0	0	0	0	0	33.8238	39.5	38	141	83	117	26	69	106	22	50	108	1	0	0	106	31	4.8	0.38	13.2	64	4
3	103.035	0.71	6.6	1	1	58.53	1	1	0	0	0	0	0	28.3898	37	39.5	122	72	136	60	64	65	12	3	111	1	0	17					15.2
2.9	94.3375	0.7	6.9	0	1	59.75	1	1	0	0	0	1	0	37.6043	40	47	143	77	165	43	102	142	20	7	117	0	0	0					14.4
4.7	97.6027	0.8	8.3	0	2	52.93	1	1	0	0	0	0	0	40.417	46	46.5	111	71	191	52	109	131	30	11	145	0	0	0	121	36	11.7	0.79	25.9	81	4.8
4.6	93.7225	1.1	7	1	2	44.61	0	0	0	0	0	0	0	31.4478	39	40	128	82	142	25	93	115	24	21	95	0	0	0	89	25	8.6	0.36	21.9	79	2.8
15.1	96.9316	0.8	7	1	1	60.24	0	0	0	0	0	0	0	29.0477	37	36	121	68	172	57	85	102	30	28	122	1	0	0	150	36	11.7	0.61	11.9	73	2.6
2.5	111.298	0.9	6.4	1	2	54.68	1	1	0	0	1	0	0	40.4117	51.5	49.5	128	77	156	40	99	114	17	34	108	1	0	0					14.8
36	100.377	0.8	7.7	0	2	48.94	1	1	0	0	0	1	0	27.996	36	43	124	74	165	51	104	53	10	17	112	0	0	6	132	37		1.06	6.63	74
3	97.5985	0.83	6.4	1	1	57.11	1	1	0	0	0	0	0	32.2205	43	42	138	79	161	57	86	82	18	3	126	0	0	0					15.5
4.8	104.973	0.8	7.7	1	2	69.9	1	1	0	0	0	0	0	26.1078	36	36.5	116	70	124	57	48	117	19	8	118	0	0	0
28.8136	104.941	0.45	5.8	0	1	65.28	1	0	0	1	0	0	1	34.367	44	42	110	66	198	38	125	153	35	4	97	1	0	0	125	40	9.6	0.69	20.3	116	4.8
19.7	100.689	0.9	7.4	1	2	68.94	1	1	0	0	0	0	0	38.9059	48	49.5	129	71	146	56	83	71	7	71	101	1	0	0	126	35	8.9	0.37	10.7	62	3.1
3.6	90.07	0.7	5.8	0	1	66.34	1	1	0	0	0	0	0	31.0301	39	40.5	127	79	148	48	81	85	19	14	74	1	0	0	122	33	9.4	0.4	17.5	71	2.6
3	100.318	0.7	7.3	0	1	51	1	0	0	0	1	0	0	37.1835	44	45	123	74	150	53	79	86	18	4	103	1	0	0	139	37	7.4	0.54	11.2	60	4.1
3	103.832	0.76	5.9	0	2	52.95	0	0	0	0	0	0	0	34.7418	41	42.5	137	81	129	42	75	54	12	4	78	0	0	0	122	31	4.1	0.7	22.8	61	5.8
4.4	111.329	0.7	7.4	0	2	57.18	1	1	0	1	1	1	0	45.6669	44.5	50	127	76	185	41	117	101	27	15	127	0	0	0	117	31	7.6	0.98	9.2	97	3.4
3	93.0763	0.69	5.8	0	1	62.34	0	0	0	0	0	0	0	18.5308	25	34	101	71	207	84	109	73	14	3	70	0	0	16					10.7
474.2	98.3529	0.8	8.5	0	2	51.84	1	1	0	0	1	1	0	47.5311	49	50.75	136	80	156	41	81	123	34	47	41	0	0	2	125	34	11.7	0.32	133	72	3.9
21.3	91.4533	0.6	7.9	0	1	71.39	1	0	0	0	0	0	0	44.727	57	54	145	58	149	40	82	110	27	10	147	1	0	4	116	30	9.9	1.03	32.7	74	3.1
3	108.502	0.71	6.4	0	2	58.4	1	1	0	0	0	0	0	31.4375	36	37.5	122	78	145	38	90	73	17	19	88	1	0	0	135	37	3.6	0.89	19.8	75	4.2
3	103.758	0.9	6.9	1	1	43.66	0	0	0	0	0	0	0	32.4417	41	38	143	92	148	55	79	85	14	9	113	0	0	0	142	36	7.2	0.31	9.1	61	4.3
11.5	92.5436	1	6.9	1	1	41.81	0	0	0	0	0	0	0	29.6066	41	37	134	76	193	65	103	84	25	6	87	0	0	0	166	41	9.2	0.74	12.1	83	4.1
3	142.388	0.63	7.4	1	2	40.48	1	0	0	0	0	0	0	27.4842	35	34.5	136	89	195	41	130	128	24	32	120	0	0	0	133	39	6.7	0.47	7.7	95	4.3
3	96.1019	1.13	6.2	1	2	36.41	0	0	0	0	0	0	0	30.276	38.5	36	137	70	126	54	40	74	32	23	97	0	0	0	150	37	4.4	0.47	18.1	33	6.9
164.286	128.582	0.48	7	0	2	54.34	1	1	0	0	0	0	0	34.8755	41	41.5	143	79	211	63	121	129	27	28	133	0	0	0	184	54	10.4	0.99	11.3	102	5.3
4.8	100.729	1	6.6	1	2	50.75	1	1	0	1	0	0	0	28.5936	35	32.5	118	74	221	36	116	232	69	35	109	0	0	0					21.9
232.836	130.651	0.76	10.4	1	2	41.75	0	0	0	0	0	0	0	39.896	43	42.5	130	89	202	40	117	123	45	47	254	0	0	0	134	42	7.5	0.75	9.3	111	3.9
3.5	96.9527	1	7.3	1	2	56.19	1	1	0	0	0	0	0	25.1019	37	36.5	150	89	167	37	68	186	62	20	130	1	0	0	107	30	16.7	0.34	10.4	79	4.3
13	96.2655	0.7	8.6	0	1	56.87	1	1	0	0	0	0	0	33.6109	43	43.5	126	84	174	32	115	92	27	53	103	1	0	0	93	27	14.7	0.21	19.3	87	3
3	118.589	0.74	6	1	2	57.1	0	0	0	0	0	0	0	30.0999	40.5	36.5	114	68	149	28	63	196	58	53	83	0	0	0	115	27	8.3	0.59	10.4	82	5.8
4	118.736	0.7	7	0	2	48.01	1	1	0	1	0	1	0	32.4281	43.5	43.5	130	76	172	53	114	66	5	157	126	1	0	0	126	38	6.7	0.62	26.3	74	2.6
5.9	91.0891	0.8	8	1	1	69.09	0	0	0	0	0	0	0	25.136	37.5	36.5	142	78	226	58	132	169	36	8	186	1	0	0	160	33	28	0.37	5.3	118	4.5
6	112.763	0.8	9.7	1	2	59.71	0	0	0	0	0	0	0	28.235	39.5	39	116	66	200	53	133	73	14	19	176	0	0	0					16.6
3	90.372	0.99	7.3	1	1	46.92	0	0	0	0	0	0	0	32.9954	43.5	42.5	122	84	239	25	130	243	84	4	141	0	0	0					24
14.8	101.98	0.6	8.8	0	1	55.88	1	1	0	1	0	1	0	37.6651	40.5	46	125	69	179	51	99	132	29	9	184	0	0	0	132	32	14.8	0.73	18.5	83	4.3
1.6	118.222	0.8	6.6	1	2	52.98	0	0	0	0	0	0	0	28.7527	37	40.5	117	74	254	56	171	73	27	32	76	0	0	0	135	34		1.18	5.76	113
13.1579	135.817	0.6	7.6	1	2	50.06	1	1	0	0	0	0	0	46.6519	41	41	122	73	148	30	72	271	46	3	142	1	0	0					12.9
7.4	100.094	0.8	5.8	1	1	55.67	1	1	0	0	1	0	0	24.9542	34	34.5	115	79	116	47	49	87	20	5	98	1	0	0	128	36	8.6	0.41	10.5	53	2.2
75.2	96.1254	1	6	1	2	57.41	1	0	0	0	0	0	0	32.2213	42	41.5	146	93	200	39	81	307	80	40	88	0	0	0	137	34		0.68	15.85	88
19.8675	117.268	0.7	10.9	1	1	40.94	1	1	0	0	0	0	0	34.4313	46.5	44.5	144	89	149	46	70	151	33	27	268	1	0	1	133	39	14.4	0.52		66	3.6
2.11	106.495	0.9	8.6	1	2	60.96	0	0	0	0	0	0	0	29.3544	42.5	41	125	84	190	36	94	181	60	47	320	1	0	8	119	31		1.09	19.6	103
4	90.1447	0.8	6.6	0	1	43.24	0	0	0	0	0	0	0	37.6031	43.5	50.5	118	68	222	63	121	226	38	6	137	0	0	0	168	34	19.1	0.94	16.6	96	3.7
40.7692	114.823	0.57	11	1	3	55.96	1	0	0	0	0	0	0	36.0912	42	41	154	84	122	44	48	113	30	14	199	0	0	1					34.2
5.3	93.9466	1.1	9.3	1	2	44.27	0	0	0	0	0	0	0	33.4472	42	40	120	75	163	47	96	92	20	38	142	1	0	0	125	33	8.2	0.35	9.2	71	3.5
3	115.118	0.69	6.3	0	2	53.09	1	1	0	0	0	0	0	37.4155	50.5	48	145	84	120	44	56	95	20	6	137	0	0	0	143	38	3.4	0.62	24.5	57	4.9
2	91.4987	0.9	6.5	1	1	61.56	0	0	0	0	0	0	0	33.5335	48	46	139	75	158	45	83	189	30	18	93	1	0	0	130	33	13.5	0.56	12.6	70	3.8
250	94.9009	0.79	8.6	1	1	63.99	1	1	0	0	0	0	0	35.4483	49.5	52	114	72	145	40	67	216	38	73	187	1	0	5	148	38	15.8	0.87	20.6	79	4.8
5.1	110.48	0.7	6.2	0	2	58.27	1	1	0	1	1	1	0	46.2812	53	46.5	138	82	163	41	100	110	22	57	85	0	0	0	110	20	10.8	0.59	14.9	76	4.1
3	93.9472	0.6	7.2	0	1	67.56	1	1	0	0	0	1	0	36.556	41	42	149	87	221	54	147	85	20	4	85	0	0	0	159	45	7.7	0.85	16.5	105	3.9
5.1	94.1392	0.9	6.4	1	1	57.51	1	1	0	0	1	1	0	28.8862	42	40.5	104	68	116	52	61	52	3	15	109	1	0	0	118	24	9.9	1.02	4.9	49	2.7
3	92.7656	1.07	7.4	1	2	50.83	1	1	0	0	0	0	0	39.9999	47.5	45	139	82	208	31	126	207	51	15	90	0	0	4	113	36	12.2	0.4	28.9	114	5.2
3	109.822	0.7	6	0	2	59.12	1	1	0	0	0	0	0	34.2183	37.8	45.3	147	81	127	53	65	45	9	85	85	1	0	0	134	35	3.1	0.74	15.3	47	4.4
3	106.995	0.64	5.8	0	2	67.03	1	1	0	0	1	1	0	36.7446	42	47	135	84	175	43	106	95	26	13	93	0	0	0					37
9.34066	95.4822	0.93	5.4	1	1	49.85	1	1	0	0	0	0	0	25.7207	35.5	36	95	60	177	50	106	117	21	46	80	1	0	0	160	41	9.1	0.44	11.9	79	3.7
33.0435	119.762	0.69	11.2	0	2	47.46	1	1	0	1	0	0	0	34.101	48	46	162	98	165	51	96	85	18	21	267	0	0	6	152	47	5.5	0.84	36.4	72	4.8
3	108.331	0.56	7.3	1	1	65.28	0	0	0	0	0	0	0	44.3285	52.5	50.5	115	70	201	47	121	154	33	45	131	0	0	0					10.1
3	97.251	0.7	6.7	0	1	55.42	0	0	0	0	0	0	1	28.8095	34	36.5	125	70	141	66	56	110	19	13	128	1	0	0	158	59	10	0.81	9.3	55	4.2
49.9	92.1122	0.8	6.9	1	3	67.5	1	1	0	1	0	0	0	31.382	38.5	41.25	168	119	247	41	159	174	47	70	142	1	0	4	128	34	13.5	1.16	12.8	136	4.7
29.5	114.639	0.9	13.7	1	2	50.47	0	0	0	0	0	0	0	33.9375	47.5	45	124	84	145	51	86	58	8	6	364	0	0	0	131	38	15.4	0.45	9.5	70	2.5
5.6	109.865	0.8	8	1	1	42.41	0	0	0	0	0	0	0	36.604	43.5	46	127	91	193	31	90	305	72	48	193	0	0	0	130	32		0.74	19.6	104
2.4	92.2214	0.9	5.1	1	1	60.44	0	0	0	0	0	0	0	25.1022	39.5	38	120	82	149	49	88	58	12	17	98	1	0	0	110	26	16.1	0.47	9.4	68	2.9
3	132.468	0.5	6	0	2	48.19	0	0	0	0	0	0	0	28.6422	34.5	34	147	79	174	70	81	68	23	50	117	0	0	0	182	56	3.1	0.49	23.7	71	5
38.2	90.8654	0.8	8.8	1	1	69.44	1	1	0	1	1	1	0	31.339	44.5	45	166	80	141	52	70	68	19	11	138	1	0	4	125	35	16.6	0.15	16.9	59	2.9
22.619	112.128	0.91	5	1	2	51.72	0	0	0	0	0	0	0	32.5493	41.5	38	144	80	145	58	74	49	13	72	89	0	0	0					12.7
3.9	100.529	0.6	6.6	0	1	57.92	1	0	0	0	0	1	0	38.2116	50.5	48.5	110	76	179	35	118	136	26	53	87	0	0	0	120	24	11	0.61	21.7	83	3.7
4.6	97.8147	1	8.2	1	2	54.93	1	0	0	0	1	1	0	26.3125	37	39.5	116	76	133	41	78	72	14	98	113	1	0	1	115	29		0.15	10.09	78
3	104.33	0.57	5.8	0	1	55.04	1	1	0	0	0	1	0	36.0735	44.5	46.5	150	82	161	56	90	78	15	3	94	1	0	0					29
4.2	97.6346	0.9	6.4	1	1	52.32	1	1	0	0	0	0	0	31.4776	44	43.5	122	80	173	35	112	106	26	10	153	1	0	0	103	28	14.7	0.58	8.9	90	2.3
3	94.6446	1	7	1	2	59.62	1	1	0	0	1	1	0	27.0278	35	34	134	74	140	35	76	124	29	57	124	0	0	0	124	35	8.5	0.38	20.7	71	3
20.1	112.398	0.9	10.2	1	2	53.28	1	0	0	0	0	0	0	29.9111	41	43	148	88	236	63	157	54	16	21	320	0	0	0	144	29	13	0.48	5.8	88	3
3	109.463	0.6	6.3	0	1	45.8	1	1	0	0	1	0	0	27.1382	38.5	43	125	73	182	71	99	97	12	62	118	1	0	0	191	54	9	0.71	5.3	61	2
3.3	103.423	0.7	6.9	0	1	46.66	1	0	0	0	1	1	0	34.7506	46	46.25	136	80	190	39	130	149	21	7	123	0	0	0	126	32		0.58	29.39	108
39.5062	117.232	0.85	13.6	1	2	50.63	1	1	0	0	0	1	0	23.2878	35	34.5	140	93	218	63	119	122	36	115	290	1	0	0					6.1
37.1	94.7038	0.8	8	1	1	63.55	1	1	0	0	0	0	0	25.5707	39.5	42.75	156	76	258	59	103	266	96	83	86	1	0	0	131	40	18.7	0.64	8.1	99	5.7
10.1	115.398	0.6	9.8	0	2	59.29	1	1	0	1	0	1	0	30.8519	40	44	150	86	205	62	120	100	23	133	175	0	0	14	130	37	10.4	0.89	12.8	88	4.8
14.7	103.149	0.8	7.1	1	1	51.39	1	1	0	0	0	0	0	41.1966	56	54	109	75	148	58	65	109	25	10	126	1	1	0	135	31	12.1	0.92	14	57	4.2
3	93.9378	0.61	6.7	0	1	66.8	1	1	0	0	0	0	0	21.2356	39	38.5	149	68	166	54	88	109	24	6	170	1	0	0	153	41	9.1	0.84	15.7	65	3.5
25.9	116.955	0.7	9.4	1	1	41.32	1	1	0	0	0	0	0	30.3958	40.25	41.5	158	105	194	48	80	277	66	6	216	1	0	0	140	40	20	0.92	7.4	89	4.8
19.4	102.484	0.9	9.1	1	1	45.42	1	1	0	0	0	0	0	21.7681	46.5	48	112	71	207	39	132	174	36	8	184	0	0	0	113	35	13.8	0.48	17.6	100	3.9
3.8	92.2904	1	7	1	1	42.2	1	1	0	0	0	0	0	43.3278	55.5	54	118	68	188	38	102	231	48	15	122	0	0	0					8.9
3.8	104.328	0.7	6.1	0	1	45.42	0	0	0	0	0	0	0	42.0496	47	49	126	80	154	36	96	112	22	6	97	1	1	0	107	28	9.3	0.6	23	79	3.4
3	92.6265	0.7	7.7	1	1	74.52	0	0	0	0	0	0	0	34.3442	50.5	51	150	65	166	40	98	196	28	3	178	1	0	0	141	38	15.8	0.55	7.8	90	3.3
5.8	98.3307	0.8	8.1	1	1	58.2	0	0	0	0	0	0	0	26.4342	40	41	146	83	147	42	79	103	26	14	146	1	0	0	105	31	10.6	0.35	7.5	68	2.7
19.3	90.6915	1.1	8.3	1	2	49.29	1	1	0	0	0	1	0	31.7961	42	45	114	85	187	56	129	53	2	143	133	1	0	1	144	35	6.3	0.27	31	79	3.1
15.2	93.329	0.7	5.8	0	1	61.28	1	1	0	1	0	0	0	47.4834	55.5	58	154	80	151	57	76	95	18	19	83	1	0	0	132	30	11.5	0.81	11	54	3.6
12.9	117.088	0.7	7.4	0	2	50	1	0	0	0	0	1	0	31.9061	38	40	138	92	198	43	110	206	45	30	206	0	0	0	142	42	12.4	0.9	18.3	102	6.3
20	95.7529	0.7	5.1	0	1	57.63	1	0	0	0	0	0	0	32.7953	43.5	48.5	154	82	275	59	105	332	111	11	115	0	0	0	164	42	30.6	1.01	20.3	121	8
5.29101	93.0651	1	6.5	1	1	41.01	0	0	0	0	0	0	0	22.7772	34	38	120	67	153	53	99	34	1	71	93	1	0	0	127	32	2.2	0.18	7.6	66	1.8
27.4	103.483	0.8	8	1	1	50.93	1	1	0	0	0	0	1	29.4226	41	43.5	115	67	184	25	101	309	58	7	162	0	0	0	98	29		1.04	16.43	93
434	112.902	0.6	7.8	1	1	55.36	1	1	0	0	1	0	0	31.5643	40	39	142	89	196	41	124	226	31	40	194	0	0	0	138	32		0.34	12.1	100

## Sheet: Key to Binary Variables
Variable	0	1	2	3
Race		White	Black	Other
Gender	Male	Female
Medication	Not taking	Taking
Hypertension	No	Yes
